# Supplementary material for: Decoding cultural conflicts
Source: Front Psychol. 2023 Sep 14;14:1166023. doi: 10.3389/fpsyg.2023.1166023 (PMC10538637; doi:10.3389/fpsyg.2023.1166023)
Supplement: Supplementary file 2 [file Table_1.XLSX]

## Sheet: data
condition	likelihood	gender	age	race	Children	Orgsize	Childcareatwork	ResponseId	politics	distal1	distal2	distal3	distal4	distal5	distal6	distal7	distal8	proxim1	proxim2	proxim3	proxim4	proxim5	proxim6	proxim7	proxim8	team1	team2	team3	team4	team5	team6	team7	team8	team9	moral_distal	causal_distal	task_conf	relation_conf	process_conf	moral_prox	causal_prox
1	2	2	54	1	3	2	2	R_0xInPYy3qAVUGuR	1.5	1	2	1	5	5	4	1	5	1	1	1	1	5	4	5	5	1	4	4	1	3	4	4	3	1	1.25	4.75	2.66667	2.66667	3	1	4.75
2	2	2	55	1	3	2	2	R_10uXKNkShSoQtIP	3.5	4	4	5	1	2	5	5	3	1	1	5	5	1	1	1	5	1	1	5	2	4	5	4	3	5	4.5	2.75	3.33333	4	2.66667	3	2
1	3	2	46	4	3	3	2	R_1CdaBdhcxD14BsA	5	4	3	3	4	4	3	3	4	3	3	3	3	4	3	4	3	3	3	4	3	3	4	3	2	3	3.25	3.75	3.33333	2.66667	3.33333	3	3.5
1	2	1	42	1	2	3	2	R_1CEK4v8IviAMS5v	1	1	2	1	5	5	2	1	5	1	1	1	4	5	5	5	5	1	3	4	1	4	5	4	1	3	1.25	4.25	3.33333	2.66667	2.66667	1.75	5
1	3	1	33	1	3	3	2	R_1CIajICyvS208TB	1	1	1	1	5	5	4	1	4	1	1	2	1	5	5	5	5	2	3	4	3	3	4	1	2	2	1	4.5	3	1.66667	3.33333	1.25	5
2	4	1	25	1	3	4	2	R_1d6x6Nb0qsg68O6	6	2	2	2	4	2	2	2	4	2	5	4	5	4	4	2	2	2	2	4	2	4	4	4	2	2	2	3	3.33333	2.66667	2.66667	4	3
2	4	1	33	1	1	3	1	R_1eqqJGkoK96TV0u	6	5	4	4	4	4	2	4	1	4	5	5	5	5	1	2	5	1	1	5	1	4	5	4	1	3	4.25	2.75	3.33333	2.66667	2.33333	4.75	3.25
2	4	2	37	4	3	3	2	R_1erV9hUk4q3CSVf	5	5	5	5	4	4	4	5	2	4	5	5	5	2	2	2	2	2	2	5	2	4	4	2	1	4	5	3.5	3.33333	2.33333	3	4.75	2
2	1	2	33	1	3	2	1	R_1FzyaFek7xR5mvl	1	5	5	5	2	2	2	5	2	5	5	5	5	2	1	2	2	5	2	5	1	3	5	3	3	3	5	2	4.33333	3	2.66667	5	1.75
2	4	2	27	4	3	2	2	R_1Izn8i6f8xm57qq	4.5	3	3	3	4	5	4	3	4	2	2	1	5	3	2	3	5	3	2	5	3	2	3	2	1	2	3	4.25	2.66667	1.66667	3.33333	2.5	3.25
1	2	1	50	1	2	4	2	R_1jCFFx8lfxkFTPe	8	4	4	4	4	5	5	2	4	2	2	4	5	5	2	5	5	3	3	4	4	4	4	3	2	3	3.5	4.5	3.66667	2.66667	3.66667	3.25	4.25
2	4	2	29	1	3	2	2	R_1jP6S1JNpp4lIFr	5.5	1	1	1	1	4	1	5	1	4	5	1	4	3	1	1	5	1	2	5	1	2	2	1	2	2	2	1.75	1.66667	1.66667	2.66667	3.5	2.5
1	3	1	35	1	1	4	1	R_1LYGd7nQiLoskem	6	3	4	2	3	5	4	3	2	2	2	3	4	5	4	5	5	4	3	4	3	4	3	3	2	2	3	3.5	3.66667	2.33333	3.33333	2.75	4.75
1	4	1	22	1	3	1	1	R_1lykKixcoIdesSO	1	2	1	1	4	4	3	1	4	1	1	1	1	5	3	5	5	1	1	1	1	1	4	1	1	1	1.25	3.75	2	1	1	1	4.5
1	3	1	20	1	3	2	2	R_1mkpz3m79exQlXB	2.5	2	2	3	4	2	5	2	3	1	1	2	2	3	4	2	5	1	1	1	1	1	4	1	1	1	2.25	3.5	2	1	1	1.5	3.5
2	2	2	31	1	3	3	2	R_1mw4J2Mf63cgBNi	3	4	1	3	4	4	4	5	4	4	4	4	5	5	1	4	5	3	4	5	1	5	3	4	3	3	3.25	4	3.66667	3.33333	3.33333	4.25	3.75
1	4	2	21	1	3	4	1	R_1Ojlm7VSzidOCZ4	3	2	1	2	4	4	4	1	4	1	1	1	1	4	3	4	4	1	1	1	1	3	2	2	1	1	1.5	4	2	1.33333	1	1	3.75
1	2	1	24	1	3	2	2	R_1OSS65I5rN5ruYe	1.5	2	3	2	4	4	2	2	4	2	2	3	3	4	4	4	4	2	2	5	3	4	4	2	2	2	2.25	3.5	3.33333	2	3.33333	2.5	4
1	4	2	24	1	3	4	2	R_214b4brvJGCcGlC	4.5	2	2	1	5	5	5	1	5	1	1	2	4	5	4	5	5	1	3	1	1	5	4	3	3	3	1.5	5	3.33333	3	1.66667	2	4.75
1	2	2	39	1	1	4	2	R_21chG9XYEFSFb2f	3	1	2	1	5	5	4	2	4	1	1	1	2	5	3	5	5	3	3	4	2	4	4	3	3	2	1.5	4.5	3.66667	2.66667	3	1.25	4.5
1	3	2	24	2	3	2	1	R_25AXzjofbVDvPds	6	3	2	3	4	2	2	2	3	2	3	2	2	3	3	4	2	2	3	3	3	3	3	2	4	4	2.5	2.75	2.66667	3.33333	3	2.25	3
2	4	1	29	2	3	4	1	R_26hyfJWz0zOm4Vf	4	4	2	2	2	4	4	2	4	2	2	2	4	4	2	2	2	2	2	2	2	3	5	2	1	2	2.5	3.5	3.33333	1.66667	2	2.5	2.5
2	2	1	66	1	2	3	1	R_29s3JkjfdBauccG	2.5	2	2	1	4	4	4	2	4	2	2	2	3	2	4	4	4	1	2	4	2	4	4	4	3	4	1.75	4	3	3.66667	2.66667	2.25	3.5
2	4	2	33	1	3	3	1	R_2BkPTlJ9ntJsUAj	4.5	5	3	4	2	2	2	5	2	2	4	4	5	2	2	1	1	2	2	5	2	4	5	4	2	4	4.25	2	3.66667	3.33333	3	3.75	1.5
2	4	1	23	1	3	4	2	R_2bNblPbAd0TgKpR	4.5	4	4	3	4	2	4	4	3	4	2	3	5	4	2	2	5	3	3	5	2	4	4	3	2	4	3.75	3.25	3.66667	3	3.33333	3.5	3.25
2	4	2	26	1	3	3	2	R_2e40YD4hk4sRuZU	5.5	5	2	2	2	3	2	4	2	1	1	4	5	5	5	2	4	2	1	5	2	4	5	3	2	3	3.25	2.25	3.66667	2.66667	2.66667	2.75	4
2	2	2	42	4	1	2	2	R_2fg6bSjiulfUAt0	11	4	4	2	5	2	5	2	5	2	2	1	2	5	4	5	4	4	1	5	1	5	5	4	1	1	3	4.25	4.66667	2	2.33333	1.75	4.5
2	2	2	23	1	3	1	1	R_2P5LlnJuZH39IsZ	1.5	4	4	3	4	2	4	3	3	2	2	2	4	2	3	3	4	1	2	5	4	4	4	4	3	3	3.5	3.25	3	3.33333	3.66667	2.5	3
1	4	2	29	4	3	2	2	R_2PtarGa2JJA9bCP	2.5	2	2	2	4	4	4	2	4	2	2	2	3	4	2	4	4	2	4	4	4	4	4	2	1	3	2	4	3.33333	2	4	2.25	3.5
2	4	1	37	1	3	4	2	R_2QgtBw5cyNre0cL	1	4	4	4	3	3	2	4	2	4	4	4	5	1	1	1	2	2	2	5	2	3	4	2	2	1	4	2.5	3	1.66667	3	4.25	1.25
2	2	1	46	1	1	2	2	R_2rTuLJI2sSBwCJc	7	4	4	3	4	3	3	4	4	4	4	4	4	3	2	4	4	2	2	4	2	4	2	4	1	2	3.75	3.5	2.66667	2.33333	2.66667	4	3.25
2	4	2	30	1	3	3	2	R_2SvKoCNnu93jDed	7	2	2	2	4	2	5	2	5	2	4	4	4	4	4	5	4	2	2	4	1	4	4	2	2	2	2	4	3.33333	2	2.33333	3.5	4.25
2	2	2	32	4	3	4	2	R_2U5jHEruARUYa5U	5.5	4	2	4	3	2	4	4	2	3	4	3	4	2	1	4	2	2	2	5	4	4	4	3	2	3	3.5	2.75	3.33333	2.66667	3.66667	3.5	2.25
1	2	2	46	1	2	4	2	R_2VQ5rrmC6jD2GIp	6	4	2	2	5	5	5	2	5	1	2	1	2	5	5	5	5	2	3	4	3	4	4	4	2	4	2.5	5	3.33333	3.33333	3.33333	1.5	5
2	4	1	18	6	3	2	2	R_2wB3tiy8GXAxU1o	5	2	4	4	4	4	4	5	5	2	4	3	5	5	2	3	4	1	3	3	3	4	4	4	1	4	3.75	4.25	3	3	3	3.5	3.5
1	2	1	57	1	2	3	2	R_2wGHwZ7QZfrwteO	6	3	3	2	5	4	5	3	5	1	1	2	2	5	1	5	5	2	3	2	1	1	5	4	3	3	2.75	4.75	2.66667	3.33333	2	1.5	4
1	2	2	28	3	3	4	3	R_2WIsdC6q1MOSJsn	3.5	2	2	2	5	5	5	2	5	2	2	2	2	5	2	5	5	2	1	4	1	1	1	1	1	1	2	5	1.33333	1	2	2	4.25
2	3	2	53	1	2	4	2	R_2wKXfjiyuf98C5y	8.5	4	4	3	3	4	3	4	3	2	2	4	3	2	4	4	5	1	3	4	3	1	3	3	3	3	3.75	3.25	1.66667	3	3.33333	2.75	3.75
2	4	2	31	2	3	4	2	R_2xXFcjBDxmOKbU9	5	4	4	4	2	4	2	4	4	2	2	4	4	4	5	2	3	2	2	4	2	2	4	4	2	4	4	3	2.66667	3.33333	2.66667	3	3.5
1	4	2	25	1	3	3	1	R_2Y52y8cFGOUybag	1	4	5	4	5	5	5	4	5	4	4	5	5	4	5	5	4	4	4	5	5	5	5	4	4	5	4.25	5	4.66667	4.33333	4.66667	4.5	4.5
1	3	1	20	3	3	3	1	R_2y7uMvJlHeUzyGI	1	2	2	2	4	4	4	2	4	4	3	3	2	4	2	4	4	3	3	3	2	3	3	3	1	1	2	4	3	1.66667	2.66667	3	3.5
2	4	3	21	1	3	4	2	R_2YQ7oQphXHJ8OIG	1	5	5	5	4	2	2	5	4	5	4	5	5	2	2	3	2	2	3	5	4	4	3	4	3	4	5	3	3	3.66667	4	4.75	2.25
1	4	2	31	6	3	3	2	R_31LsQFDKNvECVWU	1	1	1	1	4	4	4	1	2	1	1	1	1	5	4	5	5	2	2	4	2	4	4	2	2	2	1	3.5	3.33333	2	2.66667	1	4.75
1	4	1	24	1	3	4	4	R_31MeoCyi1GKhVD1	5	2	2	2	5	4	5	1	4	1	1	2	2	4	1	4	4	1	1	1	1	1	4	1	1	1	1.75	4.5	2	1	1	1.5	3.25
2	4	2	23	1	3	4	2	R_32XuTnJeuUI4bpj	7.5	4	4	2	3	3	4	5	4	5	4	3	3	1	2	4	4	1	4	5	5	4	4	2	1	1	3.75	3.5	3	1.33333	4.66667	3.75	2.75
1	4	1	22	2	1	2	2	R_332vgQGJXOu32XW	1	2	4	2	5	4	5	1	5	1	2	2	5	5	4	4	5	4	2	4	1	5	4	1	4	2	2.25	4.75	4.33333	2.33333	2.33333	2.5	4.5
2	4	2	54	1	3	3	2	R_3CTz1YTTZoMGzx7	3	4	3	4	2	2	2	4	2	4	3	3	4	2	3	2	2	4	4	4	2	4	4	4	4	3	3.75	2	4	3.66667	3.33333	3.5	2.25
1	2	2	59	1	3	4	1	R_3dRH4pzjT3WzE1u	6	3	3	3	4	4	5	3	4	3	3	4	3	5	2	3	3	2	5	3	2	5	5	3	2	3	3	4.25	4	2.66667	3.33333	3.25	3.25
2	2	1	56	1	2	4	2	R_3empd879ZPlHKiG	2	4	4	4	2	2	2	4	2	4	3	4	4	2	2	2	2	1	2	4	1	3	4	2	2	3	4	2	2.66667	2.33333	2.33333	3.75	2
2	4	2	35	4	3	4	4	R_3EokfD4PZeHVe8r	6	2	2	2	2	2	2	4	2	4	4	1	2	4	3	4	4	2	2	5	2	2	2	3	2	2	2.5	2	2	2.33333	3	2.75	3.75
1	4	1	20	1	3	4	3	R_3ESHBEvu6MmVCbr	5	2	3	3	5	5	5	2	5	2	4	2	1	4	5	4	4	2	4	1	5	5	3	4	2	3	2.5	5	3.33333	3	3.33333	2.25	4.25
1	2	1	28	6	3	4	1	R_3fuDY5S8lk5njqy	2	4	3	2	4	5	4	3	2	2	2	3	3	5	2	5	5	2	1	1	3	3	2	2	3	2	3	3.75	2.33333	2.33333	1.66667	2.5	4.25
1	4	1	35	1	3	3	2	R_3GAQE0cIW91ISCf	4	2	2	2	5	5	5	2	4	1	1	1	2	5	4	4	5	1	3	4	2	3	4	2	1	2	2	4.75	2.66667	1.66667	3	1.25	4.5
2	4	2	39	1	1	3	2	R_3Gjqn1w9NHmSa7w	1	5	4	5	5	2	5	5	5	3	5	3	5	5	3	5	5	2	5	5	2	3	5	3	2	2	4.75	4.25	3.33333	2.33333	4	4	4.5
2	2	2	60	1	3	4	1	R_3gMnDo6MQJoteAh	5	3	4	3	1	3	3	3	3	1	1	5	4	1	1	1	3	2	3	5	1	3	5	4	3	1	3.25	2.5	3.33333	2.66667	3	2.75	1.5
1	3	1	44	4	3	4	2	R_3gUfj1jWS0NvIwX	3.5	2	2	1	3	3	3	1	3	1	1	2	4	4	2	4	5	1	2	4	1	4	4	1	1	1	1.5	3	3	1	2.33333	2	3.75
1	4	1	31	1	3	4	2	R_3I9KccKC451FX7X	2	2	2	2	5	4	5	2	5	1	1	1	4	5	1	5	5	1	4	4	1	2	4	2	1	1	2	4.75	2.33333	1.33333	3	1.75	4
2	3	1	40	2	3	3	1	R_3iIOMoXXEq71jLD	4	2	1	1	1	2	1	1	1	1	1	4	4	1	1	1	4	1	1	4	1	1	1	3	1	2	1.25	1.25	1	2	2	2.5	1.75
2	4	1	32	1	1	2	1	R_3jePCQbP64sbBYL	2	4	2	2	3	5	2	3	2	1	2	4	4	3	4	4	5	3	4	5	3	3	4	1	1	3	2.75	3	3.33333	1.66667	4	2.75	4
2	4	3	27	1	3	4	2	R_3JKHL0rwwlyR6CM	1	4	2	5	3	3	3	5	3	5	5	5	5	3	3	3	3	1	3	5	1	5	5	3	3	3	4	3	3.66667	3	3	5	3
2	4	2	34	1	1	4	2	R_3kNUeQRIFCHq1Ud	6.5	4	4	2	4	5	4	4	4	1	1	4	2	4	2	2	2	2	3	5	1	4	3	2	1	4	3.5	4.25	3	2.33333	3	2	2.5
2	5	1	29	1	1	4	2	R_3L0DV3OCbIBOiwH	6	4	3	2	5	3	5	5	5	5	3	5	2	4	2	2	4	5	5	5	5	3	5	4	2	2	3.5	4.5	4.33333	2.66667	5	3.75	3
2	1	2	24	1	3	1	1	R_3MclDZjubULTqVK	2	5	5	5	4	4	3	5	4	5	3	5	5	2	5	4	5	5	5	5	5	4	5	5	1	2	5	3.75	4.66667	2.66667	5	4.5	4
1	4	2	22	1	3	4	2	R_3n0FqMfPDodTMhK	10	2	2	2	3	5	4	2	5	2	2	2	2	5	4	2	5	3	3	4	4	5	3	2	3	1	2	4.25	3.66667	2	3.66667	2	4
2	4	2	30	1	3	4	4	R_3nxcELJOJA0GhZZ	1	2	2	2	4	4	3	2	4	3	1	2	4	4	4	5	5	3	2	5	2	2	5	4	1	4	2	3.75	3.33333	3	3	2.5	4.5
2	4	2	23	3	3	3	2	R_3pHp4YNSgF3B8uB	1	5	4	1	1	1	2	1	2	4	2	3	5	4	2	2	1	2	1	5	1	1	1	1	1	1	2.75	1.5	1.33333	1	2.33333	3.5	2.25
2	4	1	19	1	3	3	4	R_3sv60I8XjpJE6gf	1	2	2	2	2	4	4	4	3	1	4	3	4	3	2	5	2	3	2	5	4	5	3	4	3	4	2.5	3.25	3.66667	3.66667	3.66667	3	3
1	4	1	48	1	2	2	2	R_4Ofg3unTkdlG1r3	1.5	2	2	2	4	5	4	2	5	2	2	2	2	4	4	4	5	2	4	4	2	2	5	2	2	2	2	4.5	3	2	3.33333	2	4.25
2	2	2	25	4	3	1	1	R_6tdh6NDRJZZlM5P	1	4	4	4	4	4	4	4	4	3	4	4	5	3	4	4	4	3	3	3	3	3	3	3	2	3	4	4	3	2.66667	3	4	3.75
2	2	2	25	1	3	1	1	R_aVJy2fJ055LTyp3	1	5	5	4	2	2	2	5	2	5	5	5	5	2	2	2	2	2	5	5	4	4	4	4	5	4	4.75	2	3.33333	4.33333	4.66667	5	2
2	2	1	21	1	3	3	2	R_aWcZlYiw84Tph8l	8.5	4	4	4	4	5	5	5	5	5	4	5	5	5	3	5	4	2	1	5	1	5	5	2	1	2	4.25	4.75	4	1.66667	2.33333	4.75	4.25
2	2	2	43	1	3	3	2	R_AysOounFcvt1YJP	4.5	4	4	4	5	5	5	4	5	5	5	5	5	5	2	5	5	3	1	5	1	5	3	4	3	4	4	5	3.66667	3.66667	2.33333	5	4.25
2	2	2	24	1	3	4	4	R_BQWrb80pDDDWy3L	6.5	4	2	4	3	2	2	4	4	4	2	4	5	2	3	4	5	2	3	5	2	3	2	2	2	1	3.5	2.75	2.33333	1.66667	3.33333	3.75	3.5
2	2	2	35	1	3	3	2	R_C9MHwT9QJQK11MR	4.5	2	2	2	4	5	4	3	5	1	2	2	4	4	2	4	5	2	4	5	5	2	5	3	3	3	2.25	4.5	3	3	4.66667	2.25	3.75
2	2	1	22	2	3	1	1	R_D2EzmGaqQVW75xn	1.5	4	5	5	4	5	4	4	4	3	3	4	5	5	5	3	5	4	4	5	3	4	3	3	3	4	4.5	4.25	3.66667	3.33333	4	3.75	4.5
2	2	2	40	1	3	4	2	R_DFRTJSUqKZa6lUZ	4	4	4	4	4	4	4	4	4	4	4	4	5	5	3	4	4	2	4	5	2	4	4	3	3	2	4	4	3.33333	2.66667	3.66667	4.25	4
1	4	1	21	2	3	1	1	R_DGYXxctuEzLZn5T	4.5	2	2	2	3	3	2	1	4	1	1	2	4	4	2	4	5	2	3	2	1	4	3	2	1	2	1.75	3	3	1.66667	2	2	3.75
1	3	1	57	1	3	2	2	R_DUlgkNQqnrk9UpH	6	1	2	2	3	2	4	1	2	1	2	2	4	2	2	4	4	3	3	4	2	3	4	3	2	3	1.5	2.75	3.33333	2.66667	3	2.25	3
1	4	1	26	4	3	4	3	R_paqKTTj9aWt0wi5	6	3	1	1	5	5	5	1	5	1	1	1	4	5	1	5	4	1	5	5	1	1	5	4	1	1	1.5	5	2.33333	2	3.66667	1.75	3.75
2	4	1	32	1	3	3	2	R_pcmXtH3xoY5fw8F	1.5	5	5	1	4	4	4	3	5	1	5	1	4	4	1	1	5	3	3	5	1	5	5	3	1	3	3.5	4.25	4.33333	2.33333	3	2.75	2.75
2	4	2	28	1	3	3	2	R_PMQVmF4JxWFYrwl	5.5	2	4	3	2	2	2	4	2	5	2	2	5	2	2	2	2	2	3	5	2	4	2	3	2	4	3.25	2	2.66667	3	3.33333	3.5	2
2	4	2	28	1	3	4	2	R_QnbQhStEykcveyR	1	5	4	2	4	4	5	3	4	1	1	5	5	5	2	1	5	3	1	5	5	1	4	1	1	1	3.5	4.25	2.66667	1	3.66667	3	3.25
1	4	1	23	1	3	3	2	R_qQJpz8dIwgKtWU1	9	4	2	2	5	4	4	5	4	4	5	4	5	5	4	4	4	2	4	5	2	3	2	2	2	2	3.25	4.25	2.33333	2	3.66667	4.5	4.25
2	4	2	18	1	3	1	2	R_r8u2HM9Fyn33OPn	1	5	3	4	4	3	4	5	5	2	3	3	5	3	4	2	4	4	3	5	2	5	5	5	2	3	4.25	4	4.66667	3.33333	3.33333	3.25	3.25
2	4	1	29	1	3	3	2	R_r9nKYQTOlZCBjCp	5.5	3	3	4	4	4	5	4	3	4	3	4	4	4	2	3	4	2	2	5	4	3	2	4	3	4	3.5	4	2.33333	3.66667	3.66667	3.75	3.25
2	4	1	29	1	3	4	4	R_RCwul1YOAuYWJzj	2	2	4	3	4	2	4	3	4	2	2	2	3	4	2	3	4	2	3	4	4	4	4	4	2	3	3	3.5	3.33333	3	3.66667	2.25	3.25
1	5	2	31	1	1	2	2	R_SGAdYEtMM6j3Fip	10.5	2	2	3	3	4	3	5	3	3	5	2	1	2	2	1	3	1	1	4	3	2	4	1	3	2	3	3.25	2.33333	2	2.66667	2.75	2
1	4	2	33	1	3	3	2	R_T1wbSqH4echNJC1	3	4	2	2	3	4	5	2	2	2	2	1	1	4	2	4	4	1	2	4	1	4	2	2	1	1	2.5	3.5	2.33333	1.33333	2.33333	1.5	3.5
2	4	3	23	1	3	3	2	R_UzQczAAKaLRPWKd	2	4	4	3	2	2	3	5	2	2	2	4	5	4	3	3	4	3	3	5	3	4	5	3	3	3	4	2.25	4	3	3.66667	3.25	3.5
2	2	1	24	1	3	3	2	R_veI24QItafTG8NP	1	4	4	4	2	2	4	4	2	5	5	4	5	2	5	2	5	1	3	5	2	2	5	4	2	2	4	2.5	2.66667	2.66667	3.33333	4.75	3.5
1	2	1	29	1	3	3	2	R_vVIjzUcgZOkGgtX	1.5	1	1	1	2	2	4	1	1	1	1	2	2	3	4	5	3	1	1	1	1	1	2	2	3	1	1	2.25	1.33333	2	1	1.5	3.75
2	3	2	26	4	3	4	2	R_XFzxG0WKVfEHAhX	5.5	4	4	4	3	3	4	5	4	4	5	4	5	4	4	3	4	3	3	5	3	3	3	3	3	3	4.25	3.5	3	3	3.66667	4.5	3.75
2	4	2	19	1	3	4	1	R_Xq7OuCDPwcrIFHj	1.5	4	3	4	4	3	3	4	5	3	4	4	5	4	4	4	5	4	4	5	2	5	3	4	3	4	3.75	3.75	4	3.66667	3.66667	4	4.25
1	4	2	45	1	2	4	2	R_XYB2T3fJprYs60p	7	1	3	1	5	5	3	3	3	1	1	3	3	1	5	5	5	1	1	1	1	1	1	1	1	1	2	4	1	1	1	2	4
1	3	1	38	1	2	3	1	R_yWjvZQC3kXGhb8t	6	3	3	3	5	4	4	3	4	2	2	2	3	5	3	4	5	2	2	2	4	4	4	3	1	2	3	4.25	3.33333	2	2.66667	2.25	4.25

## Sheet: codebook
Value			Label
condition	condition	1	causal code difference
		2	moral code difference
likelihood	How likely do you think it is that Wilson and Smith can reach an agreement?	1	Extremely unlikely
		2	Somewhat likely
		3	Neither likely nor unlikely
		4	Somewhat likely
		5	Extremely likely
gender	Gender:	1	Female
		2	Male
		3	Non-binary
race	race	1,00	white
		2,00	black
		3,00	latinx
		4,00	other
		5,00	dont want to say
		6,00	mixed
Children	Please check all that apply:	1	I have children aged 0-8.
		2	I have children aged 9+
		3	I don't have children.
Orgsize	How big is(was) the largest organization you have worked at?	1	I never worked in an organization.
		2	Less than 50 employees.
		3	50-500 employees.
		4	More than 500 employees.
Childcareatwork	Does your employer provide child-care support?	1	I am not employed.
		2	My employer does not provide any child care support.
		3	My employer provides child-care services on company premises.
		4	My employer provides child-care support but not services on company premises.
politics	politics	1,00	strongly liberal / left-wing
		6,00	moderate
		11,00	strongly conservative / right-wing
distal1	They disagree because they have conflicting values.	1,00	Strongly disagree
		2,00	Somewhat disagree
		3,00	Neither agree nor disagree
		4,00	Agree
		5,00	Strongly agree
distal2	They disagree because they are incompatible in terms of their principles.	1,00	Strongly disagree
		2,00	Somewhat disagree
		3,00	Neither agree nor disagree
		4,00	Agree
		5,00	Strongly agree
distal3	They disagree because they differ in their moral convictions.	1,00	Strongly disagree
		2,00	Somewhat disagree
		3,00	Neither agree nor disagree
		4,00	Agree
		5,00	Strongly agree
distal4	They disagree about the consequences of their respective proposed actions.	1,00	Strongly disagree
		2,00	Somewhat disagree
		3,00	Neither agree nor disagree
		4,00	Agree
		5,00	Strongly agree
distal5	They disagree on what will happen if their respective proposed actions are implemented.	1,00	Strongly disagree
		2,00	Somewhat disagree
		3,00	Neither agree nor disagree
		4,00	Agree
		5,00	Strongly agree
distal6	They disagree about the causes and consequences of their proposed actions.	1,00	Strongly disagree
		2,00	Somewhat disagree
		3,00	Neither agree nor disagree
		4,00	Agree
		5,00	Strongly agree
distal7	They disagree because their views on which course of action is morally appropriate are in contradiction.	1,00	Strongly disagree
		2,00	Somewhat disagree
		3,00	Neither agree nor disagree
		4,00	Agree
		5,00	Strongly agree
distal8	They disagree because their views on the results of different courses of action are in contradiction.	1,00	Strongly disagree
		2,00	Somewhat disagree
		3,00	Neither agree nor disagree
		4,00	Agree
		5,00	Strongly agree
proxim1	They disagree about whether it is morally appropriate to open a day care center on company premises.	1,00	Strongly disagree
		2,00	Somewhat disagree
		3,00	Neither agree nor disagree
		4,00	Agree
		5,00	Strongly agree
proxim2	They disagree about whether it is morally acceptable for a company to offer day care for its employees' kids.	1,00	Strongly disagree
		2,00	Somewhat disagree
		3,00	Neither agree nor disagree
		4,00	Agree
		5,00	Strongly agree
proxim3	They disagree because they have incompatible views on whether operating a day care center is a righteous course of action.	1,00	Strongly disagree
		2,00	Somewhat disagree
		3,00	Neither agree nor disagree
		4,00	Agree
		5,00	Strongly agree
proxim4	They disagree because they support different principles on what a company should do for its employees.	1,00	Strongly disagree
		2,00	Somewhat disagree
		3,00	Neither agree nor disagree
		4,00	Agree
		5,00	Strongly agree
proxim5	They disagree because they hold divergent opinions about the outcome of operating a day care center on company premises.	1,00	Strongly disagree
		2,00	Somewhat disagree
		3,00	Neither agree nor disagree
		4,00	Agree
		5,00	Strongly agree
proxim6	They disagree because they have different opinions about the effectiveness of opening a day care center for employees’ children.	1,00	Strongly disagree
		2,00	Somewhat disagree
		3,00	Neither agree nor disagree
		4,00	Agree
		5,00	Strongly agree
proxim7	They disagree because they expect different consequences to follow from a company owned day care center.	1,00	Strongly disagree
		2,00	Somewhat disagree
		3,00	Neither agree nor disagree
		4,00	Agree
		5,00	Strongly agree
proxim8	They disagree because they have different views about how operating a day care center will impact the company.	1,00	Strongly disagree
		2,00	Somewhat disagree
		3,00	Neither agree nor disagree
		4,00	Agree
		5,00	Strongly agree
team1	They disagree about what their task is.	1,00	Strongly disagree
		2,00	Somewhat disagree
		3,00	Neither agree nor disagree
		4,00	Agree
		5,00	Strongly agree
team2	They experience conflict about their task responsibilities.	1,00	Strongly disagree
		2,00	Somewhat disagree
		3,00	Neither agree nor disagree
		4,00	Agree
		5,00	Strongly agree
team3	They disagree about how to allocate resources.	1,00	Strongly disagree
		2,00	Somewhat disagree
		3,00	Neither agree nor disagree
		4,00	Agree
		5,00	Strongly agree
team4	They have disagreements about who should do what.	1,00	Strongly disagree
		2,00	Somewhat disagree
		3,00	Neither agree nor disagree
		4,00	Agree
		5,00	Strongly agree
team5	They have conflicting ideas about their work.	1,00	Strongly disagree
		2,00	Somewhat disagree
		3,00	Neither agree nor disagree
		4,00	Agree
		5,00	Strongly agree
team6	They have conflicting opinions about their task.	1,00	Strongly disagree
		2,00	Somewhat disagree
		3,00	Neither agree nor disagree
		4,00	Agree
		5,00	Strongly agree
team7	They are experiencing tension in their relationship.	1,00	Strongly disagree
		2,00	Somewhat disagree
		3,00	Neither agree nor disagree
		4,00	Agree
		5,00	Strongly agree
team8	They get angry with each other.	1,00	Strongly disagree
		2,00	Somewhat disagree
		3,00	Neither agree nor disagree
		4,00	Agree
		5,00	Strongly agree
team9	They are experiencing emotional conflict.	1,00	Strongly disagree
		2,00	Somewhat disagree
		3,00	Neither agree nor disagree
		4,00	Agree
		5,00	Strongly agree
