# Supplementary material for: Decoding cultural conflicts
Source: Front Psychol. 2023 Sep 14;14:1166023. doi: 10.3389/fpsyg.2023.1166023 (PMC10538637; doi:10.3389/fpsyg.2023.1166023)
Supplement: Supplementary file 3 [file Table_2.XLS]

## Sheet: data
response_id	vignette	important	strength	interdependent	confident	wrongother	open	gender	age	training	cc_eval	cc_action	size	childcare	politics_social	politics_econ	order	race	moral	causal	causalclash	moralclash	control	bothclash	causalclashonly	moralclashonly	condition	thisisfirst	dv_notagain	dv_relconf	dv_negaffect	dv_resolution	daycare	greentech	task_conf	process_conf
1	1	3	3	1	4	4	2	2	41	3	3	1	2	1	3	4	1	1	5	5	0	0	1	0	0	0	5	1	4.33333	3.66667	4	4.33333	1	0	4	4.33333
1	2	4	5	3	4	5	1	2	41	3	3	1	2	1	3	4	1	1	5	5	0	1	0	0	0	1	2	1	5	5	4.33333	5	0	1	5	5
2	1	5	4	4	4	4	2	2	45	3	3	1	4	2	11	11	2	1	4.5	4.25	0	1	0	0	0	1	2	1	3	4.66667	3	1.66667	1	0	3.33333	4.66667
2	2	5	4	4	4	4	3	2	45	3	3	1	4	2	11	11	2	1	4.5	4	1	0	0	0	1	0	3	1	2.66667	4.66667	3.33333	2	0	1	3.66667	3.33333
3	1	4	4	4	4	3	2	2	33	3	3	1	1	1	6	7	2	1	4.75	4	0	0	1	0	0	0	5	1	3.33333	4	4	4	1	0	4	4.33333
3	2	4	4	3	4	4	2	2	33	3	3	1	1	1	6	7	2	1	4	4	0	0	1	0	0	0	5	1	2.33333	4	2	2	0	1	4	4
4	1	4	5	2	4	4	2	2	29	2	3	2	4	2	9	6	2	1	4.25	5	0	0	1	0	0	0	5	1	4.66667	4.66667	3.66667	3.33333	1	0	5	4.33333
4	2	3	4	2	4	2	4	2	29	2	3	2	4	2	9	6	2	1	1	1	0	0	0	0	0	0	1	1	1.33333	2.33333	1.33333	1.33333	0	1	2.33333	3
5	1	3	4	5	5	4	3	2	28	3	2	2	4	2	8	9	2	1	2.25	4.75	0	0	1	0	0	0	5	1	1.66667	3.33333	1.33333	1.33333	1	0	3.33333	1.66667
5	2	3	4	5	4	4	2	2	28	3	2	2	4	2	8	9	2	1	1.75	4.75	0	0	1	0	0	0	5	1	1.66667	3.33333	1.66667	2	0	1	3.33333	2.33333
6	1	4	4	3	4	3	2	2	28	2	3	1	3	2	1	2	1	1	4.25	3.5	1	1	0	1	0	0	4	1	4	4	3.33333	3	1	0	3.66667	3.66667
6	2	3	3	2	3	2	4	2	28	2	3	1	3	2	1	2	1	1	2.75	3.5	0	1	0	0	0	1	2	1	2.66667	3.33333	1.33333	1.66667	0	1	2.66667	2
7	1	4	4	4	4	4	2	2	32	3	2	2	4	2	11	11	2	2	4	4	0	0	1	0	0	0	5	1	3.66667	3.66667	3	3.33333	1	0	4.66667	4
7	2	4	3	3	4	2	3	2	32	3	2	2	4	2	11	11	2	2	1	1	0	0	0	0	0	0	1	1	3	2	2.66667	2	0	1	2	2
8	1	4	4	2	5	3	2	1	67	3	3	1	4	1	1	1	1	1	3.5	3.75	1	0	0	0	1	0	3	1	1.66667	2	1.66667	2.33333	1	0	3.66667	3.33333
8	2	4	4	3	5	4	2	1	67	3	3	1	4	1	1	1	1	1	3.75	4.75	1	1	0	1	0	0	4	1	2.33333	1.66667	1.33333	2.66667	0	1	4	3.66667
9	1	5	5	4	4	1	5	2	64	3	2	2	4	1	3	9	2	1	1	1	0	0	0	0	0	0	1	1	2	1.66667	1.66667	1	1	0	2.66667	1.66667
9	2	4	3	4	4	2	2	2	64	3	2	2	4	1	3	9	2	1	4	4	0	0	1	0	0	0	5	1	3.33333	2.66667	4	2	0	1	4	4
10	1	5	4	4	5	1	5	1	55	2	1	1	3	2	11	11	1	3	1	1	0	0	0	0	0	0	1	1	1	1	1	1	1	0	1	1
10	2	4	4	5	4	4	3	1	55	2	1	1	3	2	11	11	1	3	4.5	5	1	1	0	1	0	0	4	1	3	3.66667	3	2	0	1	3.33333	4.33333
11	1	4	3	1	4	3	3	2	40	3	3	1	4	2	7	1	2	1	3.5	4.75	1	1	0	1	0	0	4	1	2.66667	3.33333	1.33333	3	1	0	3.66667	3.66667
11	2	3	4	1	4	3	3	2	40	3	3	1	4	2	7	1	2	1	4	5	1	1	0	1	0	0	4	1	2.33333	3.33333	2	2.33333	0	1	4	4.33333
12	1	3	3	4	4	3	2	1	34	3	3	1	4	1	2	2	1	1	3	4	1	0	0	0	1	0	3	1	2.33333	3.33333	1.66667	1.66667	1	0	4	3
12	2	4	4	3	4	4	3	1	34	3	3	1	4	1	2	2	1	1	5	5	1	1	0	1	0	0	4	1	4	3.66667	3	4	0	1	4.33333	4.33333
13	1	3	2	3	3	1	4	1	29	3	3	1	3	2	1	1	2	1	3.75	2	0	1	0	0	0	1	2	1	2	1.66667	1	1.66667	1	0	2	1.33333
13	2	3	3	3	3	3	2	1	29	3	3	1	3	2	1	1	2	1	4	3.75	1	1	0	1	0	0	4	1	3.66667	4	3.66667	3.66667	0	1	4	2.33333
14	1	3	4	2	4	3	2	3	39	2	3	1	4	2	1	1	1	1	4.5	3.75	1	1	0	1	0	0	4	1	2.66667	2.66667	2.66667	3.33333	1	0	3.33333	4.33333
14	2	2	3	2	3	2	3	3	39	2	3	1	4	2	1	1	1	1	3.25	3.5	1	1	0	1	0	0	4	1	1.66667	1.66667	1.66667	1.66667	0	1	2.66667	3.33333
15	1	5	5	5	5	1	5	2	23	2	3	1	4	2	1	6	2	4	1	1	0	0	0	0	0	0	1	1	1	1	1	1	1	0	1	1
15	2	3	4	2	5	3	2	2	23	2	3	1	4	2	1	6	2	4	4.75	4	1	1	0	1	0	0	4	1	3	3	3	3.66667	0	1	4.33333	3.66667
16	1	3	3	3	3	3	3	1	40	3	2	1	4	2	6	6	2	2	3.25	3.5	0	0	0	0	0	0	1	1	3	2.33333	2	3.33333	1	0	2.33333	2.66667
16	2	3	3	3	3	3	3	1	40	3	2	1	4	2	6	6	2	2	3	3	0	0	1	0	0	0	5	1	2	2	2.33333	1.33333	0	1	1.66667	2
17	1	3	4	3	4	3	3	2	34	3	3	1	4	2	1	1	2	1	3.5	4.25	0	0	1	0	0	0	5	1	3.66667	3.66667	3	3.33333	1	0	4	4.66667
17	2	4	4	3	4	2	4	2	34	3	3	1	4	2	1	1	2	1	1	1	0	0	0	0	0	0	1	1	2	2	2	2	0	1	2	2
18	1	2	3	3	3	3	3	1	24	2	3	2	2	1	1	1	2	1	4.25	4	1	1	0	1	0	0	4	1	3	3.33333	3.66667	4	1	0	4.33333	4.66667
18	2	4	4	3	4	1	4	1	24	2	3	2	2	1	1	1	2	1	1	1.25	0	0	0	0	0	0	1	1	2	1.33333	1	1	0	1	1	1.66667
19	1	4	5	3	4	1	5	2	57	3	1	2	3	1	9	9	2	1	1.25	2.75	0	0	0	0	0	0	1	1	2.33333	1.66667	1.33333	1.66667	1	0	1	2.33333
19	2	4	4	4	4	1	4	2	57	3	1	2	3	1	9	9	2	1	1.25	2.75	0	0	0	0	0	0	1	1	3	1.33333	1	1.66667	0	1	1	1.33333
20	1	4	4	4	4	3	2	1	34	3	3	2	4	2	7	11	2	1	4.75	3	0	1	0	0	0	1	2	1	4	3	2.33333	2.33333	1	0	3.33333	3
20	2	4	4	3	4	2	3	1	34	3	3	2	4	2	7	11	2	1	3	2.25	0	1	0	0	0	1	2	1	2.33333	2	2	2	0	1	2.33333	2.33333
21	1	5	5	4	5	1	4	1	63	2	3	1	3	1	6	6	2	1	2	4.5	1	0	0	0	1	0	3	1	3.33333	2	1	2	1	0	3.66667	3.33333
21	2	5	5	4	5	5	5	1	63	2	3	1	3	1	6	6	2	1	1	1	0	0	0	0	0	0	1	1	1	1.33333	1	1	0	1	1	1.33333
22	1	5	5	5	5	1	5	1	50	4	3	1	4	3	1	1	1	1	1.5	1	0	1	0	0	0	1	2	1	1	1.66667	1	1	1	0	1	1
22	2	5	5	5	5	1	5	1	50	4	3	1	4	3	1	1	1	1	2.5	1	0	1	0	0	0	1	2	1	1	1	1	1	0	1	1	1
23	1	4	4	4	3	1	4	1	37	3	3	1	4	4	2	2	1	1	3.25	2.5	0	0	0	0	0	0	1	1	1.33333	1	1	1	1	0	1	1.33333
23	2	4	4	4	5	1	4	1	37	3	3	1	4	4	2	2	1	1	3	3	0	0	0	0	0	0	1	1	1	1	1	1	0	1	1.33333	2.33333
24	1	3	4	4	4	4	4	2	23	2	2	2	2	2	6	6	2	2	4.5	4	1	1	0	1	0	0	4	1	1.66667	3.33333	3	2.33333	1	0	4	3.66667
24	2	4	4	3	4	4	3	2	23	2	2	2	2	2	6	6	2	2	3.75	3.25	1	1	0	1	0	0	4	1	1.66667	3.33333	4	2	0	1	4	3.33333
25	1	4	4	4	3	3	2	1	53	2	3	1	3	2	1	1	1	1	4.75	5	1	1	0	1	0	0	4	1	4	3.66667	3.33333	2.66667	1	0	4	4
25	2	4	4	4	4	5	1	1	53	2	3	1	3	2	1	1	1	1	5	3.75	0	1	0	0	0	1	2	1	3.66667	4	4	2.66667	0	1	3.66667	4.66667
26	1	2	4	3	2	3	2	1	33	2	3	1	3	2	1	1	2	1	3.5	3.5	0	0	1	0	0	0	5	1	3.66667	2	2	2	1	0	2.66667	3.33333
26	2	3	2	3	3	2	3	1	33	2	3	1	3	2	1	1	2	1	4	2.5	0	1	0	0	0	1	2	1	2	2	3.33333	2.66667	0	1	3.33333	4
27	1	3	4	3	4	4	2	2	37	2	2	1	4	1	3	3	2	1	4.75	4.75	1	1	0	1	0	0	4	1	4	4.33333	4.33333	4.33333	1	0	5	4.33333
27	2	4	4	3	5	4	2	2	37	2	2	1	4	1	3	3	2	1	4	4.25	1	1	0	1	0	0	4	1	2.33333	3.66667	3.66667	3	0	1	4	4
28	1	4	3	4	4	3	3	1	60	2	2	2	3	2	6	7	1	1	3	3.5	0	0	1	0	0	0	5	1	3	3	3	2	1	0	3.33333	3
28	2	4	4	4	4	1	4	1	60	2	2	2	3	2	6	7	1	1	2.25	2	0	0	0	0	0	0	1	1	2.66667	2.33333	2	1.66667	0	1	2.33333	2.66667
29	1	3	5	1	5	5	1	2	35	3	1	3	4	2	11	1	1	1	3	3	0	0	1	0	0	0	5	1	3	3	3	3	1	0	3	3
29	2	3	5	3	5	5	1	2	35	3	1	3	4	2	11	1	1	1	3.75	3	1	1	0	1	0	0	4	1	3	3	3.33333	3	0	1	3	3
30	1	4	4	1	5	4	1	1	39	3	3	1	4	2	4	6	2	1	1.25	3.5	1	0	0	0	1	0	3	1	4.66667	4	3.33333	5	1	0	3.33333	3
30	2	3	3	1	5	5	1	1	39	3	3	1	4	2	4	6	2	1	4	2.25	0	1	0	0	0	1	2	1	5	3.33333	3.66667	4.66667	0	1	3.33333	3.33333
31	1	3	3	2	3	3	2	1	35	3	3	1	4	2	2	2	2	1	3	2.75	1	0	0	0	1	0	3	1	3.66667	3	2	4	1	0	3.66667	3.66667
31	2	4	4	3	4	3	5	1	35	3	3	1	4	2	2	2	2	1	1	1	0	0	0	0	0	0	1	1	1.66667	1	1	1.66667	0	1	1.33333	1
32	1	3	4	4	4	2	3	1	66	3	3	1	4	1	1	2	1	1	1.5	3.75	1	0	0	0	1	0	3	1	1.33333	2	1.66667	2	1	0	2.66667	3
32	2	4	4	4	4	3	2	1	66	3	3	1	4	1	1	2	1	1	4.75	5	1	1	0	1	0	0	4	1	4	3	3	4	0	1	3.66667	4
33	1	4	4	3	4	4	2	1	20	3	3	2	3	1	1	1	2	6	5	3.75	1	1	0	1	0	0	4	1	4	3.33333	2.66667	2.66667	1	0	4	3.33333
33	2	4	4	3	4	4	2	1	20	3	3	2	3	1	1	1	2	6	5	4.75	1	1	0	1	0	0	4	1	4	2	3	2.33333	0	1	4	4
34	1	5	5	5	5	1	5	1	76	3	3	1	4	1	1	1	1	1	1	1	0	0	0	0	0	0	1	1	1	1	1	1.33333	1	0	1	1
34	2	4	4	3	4	3	3	1	76	3	3	1	4	1	1	1	1	1	1	3.75	0	0	1	0	0	0	5	1	2	2	1	2	0	1	3.33333	2.66667
35	1	4	4	3	4	2	3	1	35	3	1	3	4	2	11	11	1	1	3.75	3.75	0	0	1	0	0	0	5	1	2	1.66667	1.33333	2	1	0	3	3
35	2	4	5	4	4	1	4	1	35	3	1	3	4	2	11	11	1	1	2.75	3.25	1	0	0	0	1	0	3	1	2	1.33333	1	2	0	1	3.66667	2
36	1	5	4	3	5	1	4	2	43	3	1	3	3	2	8	11	1	1	1.25	1	0	0	0	0	0	0	1	1	1.33333	1	1	1	1	0	1	1
36	2	2	4	4	3	2	2	2	43	3	1	3	3	2	8	11	1	1	4	3.75	0	0	1	0	0	0	5	1	3	3.66667	2	3	0	1	3	4.33333
37	1	4	4	1	5	4	2	1	25	3	3	1	4	1	2	2	1	2	5	5	0	0	1	0	0	0	5	1	2	4	3	2.33333	1	0	5	4.33333
37	2	3	5	3	5	5	5	1	25	3	3	1	4	1	2	2	1	2	5	4.75	1	1	0	1	0	0	4	1	3.66667	5	4.33333	3	0	1	5	5
38	1	2	3	3	3	2	2	1	22	3	3	1	1	1	4	6	1	4	2.5	3	0	0	1	0	0	0	5	1	2.33333	3	1	2	1	0	3.33333	3.33333
38	2	3	3	3	3	2	4	1	22	3	3	1	1	1	4	6	1	4	1	1.5	1	0	0	0	1	0	3	1	2	1.33333	1	1	0	1	3	1.66667
39	1	3	3	2	2	2	3	2	19	3	3	1	3	1	5	7	2	3	2	3.75	0	0	1	0	0	0	5	1	2	2	2	1.33333	1	0	2.66667	2.33333
39	2	5	5	4	5	4	2	2	19	3	3	1	3	1	5	7	2	3	3.5	1.75	0	1	0	0	0	1	2	1	4	3.66667	3.66667	4	0	1	4.33333	4.33333
40	1	3	3	2	3	2	3	2	35	3	3	1	4	2	5	5	2	1	3	3	0	0	1	0	0	0	5	1	3	3.33333	3	3	1	0	3	3.66667
40	2	4	5	3	4	5	2	2	35	3	3	1	4	2	5	5	2	1	5	5	1	1	0	1	0	0	4	1	4	4	3	3.66667	0	1	4.66667	4.66667
41	1	4	4	4	4	2	4	2	79	2	2	2	4	1	9	9	1	1	2	3.75	1	0	0	0	1	0	3	1	2.33333	1.66667	1	1	1	0	3	3
41	2	4	4	5	4	3	3	2	79	2	2	2	4	1	9	9	1	1	2.25	4.75	1	0	0	0	1	0	3	1	2.33333	1.66667	2	2	0	1	3.66667	2
42	1	4	4	1	5	4	2	1	33	3	1	4	3	2	10	11	2	1	5	4.75	1	1	0	1	0	0	4	1	4.33333	4.33333	4.33333	4.33333	1	0	2.66667	4.66667
42	2	4	5	1	5	4	2	1	33	3	1	4	3	2	10	11	2	1	4.25	4	1	1	0	1	0	0	4	1	4	4.33333	1.66667	4.33333	0	1	4.66667	4.33333
43	1	4	4	4	4	4	2	1	28	3	3	1	4	2	1	1	2	5	3.25	4.5	0	0	1	0	0	0	5	1	4	4	4	2	1	0	4	3.66667
43	2	2	4	2	4	4	2	1	28	3	3	1	4	2	1	1	2	5	3.75	4	0	0	1	0	0	0	5	1	3.66667	4	3	2	0	1	4.66667	4.33333
44	1	4	3	3	3	3	3	1	56	3	1	2	3	1	6	6	1	1	2.5	3.5	1	0	0	0	1	0	3	1	2	2.66667	2	2	1	0	3	2.33333
44	2	4	4	4	4	1	4	1	56	3	1	2	3	1	6	6	1	1	1	1	0	0	0	0	0	0	1	1	1	1	1	1.66667	0	1	1	1
45	1	4	3	2	3	3	3	2	26	3	3	1	4	2	6	5	1	3	1.75	4.75	1	0	0	0	1	0	3	1	2.33333	2.66667	2	2	1	0	3.66667	3.33333
45	2	4	4	3	4	4	1	2	26	3	3	1	4	2	6	5	1	3	4	1.75	0	1	0	0	0	1	2	1	2.66667	3.66667	3	2.66667	0	1	3.33333	2
46	1	5	5	4	5	4	1	2	61	2	2	2	3	2	5	10	2	1	4	4.5	1	1	0	1	0	0	4	1	4	4.33333	4.33333	4	1	0	4	4.66667
46	2	3	2	4	4	3	3	2	61	2	2	2	3	2	5	10	2	1	3	3.5	0	0	1	0	0	0	5	1	3	3.66667	3.33333	2	0	1	2.66667	3
47	1	4	5	5	4	1	4	1	45	3	1	4	4	2	8	8	1	1	1	1.5	0	0	0	0	0	0	1	1	2.33333	1.33333	1	1.33333	1	0	1.33333	1.33333
47	2	3	4	4	4	3	2	1	45	3	1	4	4	2	8	8	1	1	4	5	0	0	1	0	0	0	5	1	4	3	2	3	0	1	4	4
48	1	4	4	3	4	1	3	2	34	3	3	1	4	2	7	5	1	1	3.25	2	0	1	0	0	0	1	2	1	2	3.33333	2	2	1	0	3	3
48	2	3	4	3	4	4	1	2	34	3	3	1	4	2	7	5	1	1	5	5	1	1	0	1	0	0	4	1	5	4.66667	4	5	0	1	5	4.33333
49	1	3	3	4	3	3	3	2	44	2	3	1	4	2	1	1	2	6	3.75	3.25	0	0	1	0	0	0	5	1	2.33333	1.66667	1	3	1	0	2	3
49	2	4	4	3	4	2	3	2	44	2	3	1	4	2	1	1	2	6	3.75	3.5	1	1	0	1	0	0	4	1	1.66667	1.66667	1	2.33333	0	1	2.33333	3.33333
50	1	3	3	3	4	2	3	2	57	3	3	1	4	1	1	1	1	1	2	4	1	0	0	0	1	0	3	1	2.66667	2	1.33333	1.66667	1	0	3.33333	3
50	2	4	4	3	4	2	4	2	57	3	3	1	4	1	1	1	1	1	1	4	1	0	0	0	1	0	3	1	1	1	1.33333	1	0	1	1.33333	1.66667
51	1	4	4	4	4	2	3	1	65	3	3	1	3	1	2	2	1	2	2.75	4	1	0	0	0	1	0	3	1	1.33333	2.66667	2.66667	1.66667	1	0	4	2.33333
51	2	4	4	4	5	1	5	1	65	3	3	1	3	1	2	2	1	2	1	1	0	0	0	0	0	0	1	1	1	1	1	1	0	1	1	1
52	1	2	2	2	3	3	2	1	33	3	3	1	4	2	3	9	2	4	3.75	3.25	0	1	0	0	0	1	2	1	3.33333	3.33333	2	2	1	0	3.33333	4.33333
52	2	4	4	3	4	1	4	1	33	3	3	1	4	2	3	9	2	4	1.75	2.5	0	0	0	0	0	0	1	1	2	2	1.33333	1	0	1	1.66667	2
53	1	2	4	3	4	1	3	2	27	4	2	2	4	2	8	10	2	1	1	1	0	0	0	0	0	0	1	1	2	1.33333	1.66667	1.66667	1	0	1	1.33333
53	2	4	4	3	3	1	4	2	27	4	2	2	4	2	8	10	2	1	1.75	1.25	0	0	0	0	0	0	1	1	1.33333	1.33333	2	1.66667	0	1	1	1.33333
54	1	3	4	3	3	1	3	2	29	4	3	1	4	2	2	7	2	4	1.75	1.75	0	0	0	0	0	0	1	1	2	1	1	2	1	0	1.66667	2.33333
54	2	3	4	3	4	2	3	2	29	4	3	1	4	2	2	7	2	4	2.5	3.5	0	0	0	0	0	0	1	1	2	2.33333	2	2.33333	0	1	3.33333	3
55	1	4	4	4	4	4	2	1	29	2	3	1	3	2	2	2	2	1	4.25	5	1	1	0	1	0	0	4	1	3.66667	4	3.66667	3	1	0	3.66667	2.66667
55	2	4	4	4	4	4	2	1	29	2	3	1	3	2	2	2	2	1	3.75	4	0	0	1	0	0	0	5	1	3.33333	4	3.33333	2.33333	0	1	4.33333	4
56	1	4	3	3	4	3	3	1	43	3	1	3	4	2	5	5	1	2	4	4	0	0	1	0	0	0	5	1	2.33333	4	2.33333	3	1	0	2.33333	2.66667
56	2	4	5	3	5	5	1	1	43	3	1	3	4	2	5	5	1	2	5	5	1	1	0	1	0	0	4	1	3	4.33333	3.66667	3	0	1	3.33333	4
57	1	2	3	2	2	2	2	3	18	2	3	1	2	2	1	2	1	6	2.75	3.5	0	0	1	0	0	0	5	1	2	2.66667	3	2.33333	1	0	2.33333	2.66667
57	2	4	4	2	3	2	4	3	18	2	3	1	2	2	1	2	1	6	1.75	4.25	1	0	0	0	1	0	3	1	2.33333	2.66667	1.66667	2.33333	0	1	3.33333	3
58	1	3	1	2	4	1	1	2	28	2	3	1	2	2	5	5	2	2	4.75	4.75	0	1	0	0	0	1	2	1	4.33333	4.33333	2.66667	2.66667	1	0	5	5
58	2	5	3	3	4	3	4	2	28	2	3	1	2	2	5	5	2	2	2	1	0	0	0	0	0	0	1	1	1.66667	1.66667	2	2	0	1	1	1.33333
59	1	3	3	4	2	2	3	1	34	3	2	2	3	2	10	2	2	1	3	3.25	0	0	1	0	0	0	5	1	2	3.33333	2.33333	2	1	0	3	3
59	2	4	2	2	2	3	3	1	34	3	2	2	3	2	10	2	2	1	4	4.25	0	0	1	0	0	0	5	1	2.66667	2.66667	2.66667	2.66667	0	1	3.66667	3.33333
60	1	4	4	3	5	4	3	2	28	3	3	1	4	2	2	6	1	4	2	4.25	0	0	1	0	0	0	5	1	3.66667	3.66667	2	2.33333	1	0	5	4
60	2	5	5	5	5	5	5	2	28	3	3	1	4	2	2	6	1	4	1.25	2.25	0	0	0	0	0	0	1	1	1	1	1	1	0	1	1	1
61	1	4	4	1	4	3	2	1	53	3	1	4	4	1	6	6	2	1	3.25	4.5	0	0	1	0	0	0	5	1	4	4	4	3.33333	1	0	5	4.66667
61	2	4	4	2	4	4	2	1	53	3	1	4	4	1	6	6	2	1	5	5	1	1	0	1	0	0	4	1	3.66667	3.66667	2	2.66667	0	1	4.66667	3.33333
62	1	2	2	4	4	3	5	2	27	2	2	2	1	2	3	9	1	1	3.5	4	1	0	0	0	1	0	3	1	1.66667	4.33333	2	1.33333	1	0	3.66667	3.66667
62	2	4	4	4	5	4	2	2	27	2	2	2	1	2	3	9	1	1	3.75	4	1	1	0	1	0	0	4	1	4	4.66667	4	4	0	1	4.66667	3.66667
63	1	4	3	4	3	2	3	2	29	3	3	1	4	4	3	3	2	1	3	2.25	0	0	0	0	0	0	1	1	2.66667	3	2	2.33333	1	0	3.33333	3
63	2	3	4	4	4	3	4	2	29	3	3	1	4	4	3	3	2	1	3.25	3.75	0	0	1	0	0	0	5	1	2.66667	4	3.33333	3.33333	0	1	3	3.66667
64	1	4	4	3	4	3	3	1	46	2	3	1	4	2	3	3	1	1	2	4	1	0	0	0	1	0	3	1	3	3.33333	1.66667	2	1	0	3.66667	4.33333
64	2	3	4	1	4	5	1	1	46	2	3	1	4	2	3	3	1	1	4.75	4.5	1	1	0	1	0	0	4	1	4.33333	3.33333	4	4	0	1	3.66667	3.66667
65	1	4	3	1	4	3	3	2	23	1	3	1	1	1	9	9	1	1	3.5	4	1	1	0	1	0	0	4	1	3.33333	3.33333	2.66667	2.66667	1	0	4	2.66667
65	2	5	4	3	5	1	5	2	23	1	3	1	1	1	9	9	1	1	1	1	0	0	0	0	0	0	1	1	1.66667	1	1	1	0	1	1	1
66	1	2	3	3	3	2	3	2	30	3	3	1	4	2	1	1	1	1	1.5	3.5	1	0	0	0	1	0	3	1	2	2.66667	2.33333	2.33333	1	0	3.33333	3.33333
66	2	4	4	2	3	1	4	2	30	3	3	1	4	2	1	1	1	1	1.5	1.5	0	0	0	0	0	0	1	1	1.33333	1.33333	1.33333	1.66667	0	1	1.66667	2.33333
67	1	4	4	3	4	3	2	1	35	2	3	1	3	2	1	1	1	6	4.5	3	0	1	0	0	0	1	2	1	4	4	3.66667	2.66667	1	0	4.33333	4
67	2	3	4	1	4	4	3	1	35	2	3	1	3	2	1	1	1	6	5	3.25	0	1	0	0	0	1	2	1	4	4	3.66667	3	0	1	3.33333	3.66667
68	1	3	4	3	3	3	3	2	28	2	2	2	4	2	6	6	2	1	4.5	3.5	0	1	0	0	0	1	2	1	2.66667	1.33333	1	2.66667	1	0	2	2.66667
68	2	2	3	2	3	2	3	2	28	2	2	2	4	2	6	6	2	1	4	2	0	1	0	0	0	1	2	1	2	2	1	2	0	1	2.66667	4
69	1	4	4	3	4	2	2	1	21	3	3	1	2	2	2	4	2	6	3.75	4	0	0	1	0	0	0	5	1	3	3.66667	3.66667	3	1	0	3.66667	4
69	2	4	4	3	4	2	2	1	21	3	3	1	2	2	2	4	2	6	3.5	4	0	0	1	0	0	0	5	1	3	3.33333	3	2.33333	0	1	3.66667	4
70	1	3	4	4	3	3	3	2	28	3	2	1	3	2	5	5	2	2	4.5	4	1	1	0	1	0	0	4	1	2.33333	3.66667	3	2	1	0	3.66667	4
70	2	2	3	3	3	2	3	2	28	3	2	1	3	2	5	5	2	2	3.75	4.25	0	0	1	0	0	0	5	1	2.66667	3	2.66667	2	0	1	3.66667	3.66667
71	1	3	4	4	4	2	3	1	39	3	3	1	4	2	3	4	1	1	2	3.5	1	0	0	0	1	0	3	1	2	2.66667	2	2	1	0	2.66667	3
71	2	4	4	3	4	3	2	1	39	3	3	1	4	2	3	4	1	1	5	5	1	1	0	1	0	0	4	1	2.33333	3.66667	2	2.33333	0	1	3.33333	4
72	1	5	4	4	4	4	1	2	29	3	3	1	4	2	3	3	1	1	1	1	0	0	0	0	0	0	1	1	4	4	3.66667	3	1	0	4	4
72	2	3	3	4	4	2	4	2	29	3	3	1	4	2	3	3	1	1	3.75	4.25	0	0	1	0	0	0	5	1	2	2.66667	1.66667	2	0	1	3.33333	4
73	1	4	4	3	4	3	3	2	22	2	2	2	2	2	4	7	1	1	4.5	4.75	0	1	0	0	0	1	2	1	3	4	4	2	1	0	4	4.33333
73	2	4	3	3	4	1	4	2	22	2	2	2	2	2	4	7	1	1	1.75	1.75	0	0	0	0	0	0	1	1	2	1	1.33333	2	0	1	1	2.33333
74	1	4	4	4	4	4	2	2	36	2	3	1	2	1	3	4	2	1	4.75	4.25	1	1	0	1	0	0	4	1	3.66667	3.66667	1.33333	4	1	0	4	3.33333
74	2	5	4	5	4	2	3	2	36	2	3	1	2	1	3	4	2	1	1.25	4.5	1	0	0	0	1	0	3	1	2	2	1	2	0	1	2.66667	2.66667
75	1	4	4	4	4	4	4	1	21	3	3	1	4	2	6	6	2	2	2.75	3.25	1	0	0	0	1	0	3	1	1	2.66667	2	1.66667	1	0	2.33333	2
75	2	5	4	4	4	3	3	1	21	3	3	1	4	2	6	6	2	2	5	5	0	1	0	0	0	1	2	1	2.33333	4	3.66667	3.33333	0	1	3.33333	3.33333
76	1	4	4	3	4	4	3	2	47	3	3	1	4	2	3	9	1	1	2.75	4	0	0	1	0	0	0	5	1	2	3	2.66667	2	1	0	4	3.66667
76	2	4	4	3	4	3	4	2	47	3	3	1	4	2	3	9	1	1	3.25	4	0	0	1	0	0	0	5	1	2.66667	2.33333	2.66667	2	0	1	4	3.66667
77	1	4	5	3	5	4	4	2	28	2	3	1	2	1	4	5	1	1	1	2	0	0	0	0	0	0	1	1	1	1	1	1	1	0	1.33333	1.66667
77	2	5	4	3	4	4	1	2	28	2	3	1	2	1	4	5	1	1	4.5	4.5	1	0	0	0	1	0	3	1	3.66667	3.33333	4.33333	3.66667	0	1	4.66667	4.66667
78	1	5	5	3	5	5	1	1	29	3	3	1	4	2	1	1	2	1	4.5	5	0	0	1	0	0	0	5	1	5	5	5	5	1	0	3.66667	5
78	2	4	4	3	5	5	4	1	29	3	3	1	4	2	1	1	2	1	1	4	1	0	0	0	1	0	3	1	2.66667	2	1	1.66667	0	1	3.33333	3.66667
79	1	2	4	3	3	2	3	1	24	3	3	1	2	2	2	2	1	4	2.5	3	0	0	1	0	0	0	5	1	2.33333	2.33333	2	2	1	0	3.66667	2
79	2	4	5	4	4	2	4	1	24	3	3	1	2	2	2	2	1	4	2.25	3.25	1	0	0	0	1	0	3	1	2	2	1.33333	2	0	1	2.66667	3.33333
80	1	3	4	4	4	4	2	1	30	4	3	1	4	2	1	1	2	1	4	2.5	0	1	0	0	0	1	2	1	3.33333	4	2.33333	2.66667	1	0	3.33333	4
80	2	3	3	4	3	1	2	1	30	4	3	1	4	2	1	1	2	1	1.75	2	0	0	0	0	0	0	1	1	2	4	2	2	0	1	3.66667	4
81	1	5	5	3	5	5	3	1	34	3	3	1	4	3	1	1	1	2	4.75	5	0	0	1	0	0	0	5	1	4.33333	4.33333	4.66667	2.33333	1	0	5	4.33333
81	2	5	4	2	4	2	5	1	34	3	3	1	4	3	1	1	1	2	1.25	1.5	1	0	0	0	1	0	3	1	1	1.33333	1	1	0	1	1	2
82	1	3	4	3	3	3	2	2	20	2	3	1	2	2	3	3	2	1	4	2	0	1	0	0	0	1	2	1	2	3	2.66667	3.33333	1	0	3.33333	3
82	2	4	4	3	3	3	3	2	20	2	3	1	2	2	3	3	2	1	2	4	1	0	0	0	1	0	3	1	1.66667	2.33333	2	2.33333	0	1	3.33333	3
83	1	4	4	4	3	3	4	2	42	2	3	1	4	2	1	1	2	2	4.5	4	0	1	0	0	0	1	2	1	2.66667	4.33333	4	2	1	0	4.33333	4.66667
83	2	4	4	4	4	1	3	2	42	2	3	1	4	2	1	1	2	2	2.75	1.75	0	0	1	0	0	0	5	1	2.66667	3	3	1.66667	0	1	4	4
84	1	4	5	3	5	4	3	2	28	2	3	1	1	1	6	6	2	3	3.75	4	0	0	1	0	0	0	5	1	3.33333	2.66667	2.33333	1.66667	1	0	4.66667	4
84	2	5	5	3	4	4	3	2	28	2	3	1	1	1	6	6	2	3	3.75	3.75	0	1	0	0	0	1	2	1	4	3.33333	3.33333	2.33333	0	1	4	4
85	1	3	3	3	3	2	4	2	28	3	1	2	4	3	11	10	2	6	3.75	4	1	1	0	1	0	0	4	1	2.66667	3	2	1.33333	1	0	4	4
85	2	4	4	4	4	4	2	2	28	3	1	2	4	3	11	10	2	6	4	3.75	0	1	0	0	0	1	2	1	3.33333	3.66667	4	2.66667	0	1	4.33333	3.66667
86	1	3	4	2	3	3	2	1	21	3	3	2	4	2	5	5	1	1	4.25	2.75	1	1	0	1	0	0	4	1	3	2.66667	2	2	1	0	4	3.33333
86	2	3	4	3	4	4	2	1	21	3	3	2	4	2	5	5	1	1	4.5	2	0	1	0	0	0	1	2	1	3	2.66667	2	2.66667	0	1	4	4.33333
87	1	3	4	2	3	3	2	2	45	2	2	2	4	2	8	6	2	1	3	4	1	1	0	1	0	0	4	1	2.33333	2	2	2.66667	1	0	2.66667	2.66667
87	2	4	3	2	3	3	3	2	45	2	2	2	4	2	8	6	2	1	3	3.75	1	1	0	1	0	0	4	1	2.66667	2.33333	2.33333	3.33333	0	1	3.33333	3.66667
88	1	3	3	5	4	4	3	2	26	2	3	1	2	1	1	1	2	1	4	5	0	0	1	0	0	0	5	1	2.66667	4.66667	3.33333	2	1	0	5	5
88	2	3	5	5	5	4	3	2	26	2	3	1	2	1	1	1	2	1	4	4.5	0	0	1	0	0	0	5	1	2.66667	4.66667	3.66667	2	0	1	4.66667	5
89	1	4	3	3	4	1	4	2	54	2	3	1	4	2	2	7	2	1	1.75	2.75	1	0	0	0	1	0	3	1	2	2.66667	1.66667	2	1	0	2.66667	3
89	2	4	4	4	4	2	3	2	54	2	3	1	4	2	2	7	2	1	3.25	3.25	1	1	0	1	0	0	4	1	2.66667	3.33333	2	2	0	1	4	3.66667
90	1	4	5	4	5	1	5	1	34	3	3	1	3	2	1	2	1	3	1	1	0	0	0	0	0	0	1	1	1.33333	1	1	1	1	0	1.33333	1
90	2	5	5	4	5	1	5	1	34	3	3	1	3	2	1	2	1	3	1	1	0	0	0	0	0	0	1	1	1.33333	1	1	1	0	1	1	2.33333
91	1	3	3	3	3	3	2	2	34	4	2	2	4	4	5	6	2	1	3.75	3.5	0	1	0	0	0	1	2	1	4	4	3.66667	4.33333	1	0	3.66667	4.33333
91	2	4	4	3	4	4	2	2	34	4	2	2	4	4	5	6	2	1	4.25	4	0	1	0	0	0	1	2	1	3.66667	3.66667	4	4	0	1	4	3.66667
92	1	4	4	3	4	3	4	1	30	4	3	1	4	2	3	3	2	1	1.75	1.75	0	0	0	0	0	0	1	1	2	2	2	2	1	0	2	2
92	2	4	4	2	4	3	3	1	30	4	3	1	4	2	3	3	2	1	3.75	2.5	0	1	0	0	0	1	2	1	3.33333	2	2.33333	2	0	1	3.33333	3.33333
93	1	4	4	2	4	4	2	1	67	3	3	1	4	1	2	3	1	1	3.25	4	1	0	0	0	1	0	3	1	3	3.33333	2.33333	4	1	0	4	4
93	2	4	4	5	5	5	2	1	67	3	3	1	4	1	2	3	1	1	4.75	5	1	1	0	1	0	0	4	1	4	5	3.66667	5	0	1	4.33333	4.33333
94	1	5	5	1	5	5	1	1	28	2	3	1	3	2	1	1	1	1	4.5	4.25	0	0	0	0	0	0	1	1	3.66667	4.66667	3.33333	4.33333	1	0	4.66667	4.66667
94	2	5	5	5	5	5	1	1	28	2	3	1	3	2	1	1	1	1	4.25	4.5	1	0	0	0	1	0	3	1	5	4.33333	5	5	0	1	4	4.33333
95	1	4	4	3	4	3	3	1	55	2	3	1	4	2	6	3	2	2	4	4	0	1	0	0	0	1	2	1	4	4	4	2.33333	1	0	3.33333	2.66667
95	2	5	2	4	4	3	2	1	55	2	3	1	4	2	6	3	2	2	5	5	0	1	0	0	0	1	2	1	3.66667	4	4	2.33333	0	1	3.66667	3.66667
96	1	5	5	4	5	1	4	2	45	3	3	1	4	4	8	8	1	2	1.5	3	0	0	1	0	0	0	5	1	1	1.66667	1	1	1	0	2.33333	3.66667
96	2	5	5	3	5	1	5	2	45	3	3	1	4	4	8	8	1	2	1	2.75	1	0	0	0	1	0	3	1	1	1	1	1	0	1	2.33333	2.33333
97	1	4	5	3	4	4	1	2	31	2	3	1	2	1	3	3	1	1	5	4	1	1	0	1	0	0	4	1	4	4.66667	4	4.33333	1	0	4	4.66667
97	2	3	4	3	3	3	2	2	31	2	3	1	2	1	3	3	1	1	4	3.75	0	0	1	0	0	0	5	1	3.33333	4.33333	3.33333	2.66667	0	1	3.33333	4
98	1	4	2	3	3	3	2	1	31	2	3	1	4	1	6	7	1	6	3.25	4	0	0	1	0	0	0	5	1	4	4	3.66667	3.33333	1	0	4.33333	4
98	2	4	4	3	3	3	1	1	31	2	3	1	4	1	6	7	1	6	4.5	4.5	0	1	0	0	0	1	2	1	4.33333	4	4	4	0	1	4	3
99	1	4	4	4	4	3	3	1	26	2	3	1	3	1	1	1	1	1	4	2.25	0	1	0	0	0	1	2	1	1.66667	2.66667	2	1.33333	1	0	3.66667	2.33333
99	2	5	4	4	4	1	4	1	26	2	3	1	3	1	1	1	1	1	1	1	0	0	0	0	0	0	1	1	1	1	1	1	0	1	1	1
100	1	3	4	1	4	4	1	3	24	2	3	1	3	2	1	1	1	1	5	4.5	1	1	0	1	0	0	4	1	4	4.66667	4	4.66667	1	0	4.66667	4.66667
100	2	3	3	2	3	2	2	3	24	2	3	1	3	2	1	1	1	1	3.25	3.75	1	1	0	1	0	0	4	1	2.33333	3.33333	1.66667	1.66667	0	1	4	3.66667
101	1	3	4	4	4	4	2	1	20	3	3	1	4	2	1	1	1	1	4.75	3.75	1	1	0	1	0	0	4	1	2.66667	2.66667	4	2.66667	1	0	4	3.33333
101	2	3	4	3	4	3	2	1	20	3	3	1	4	2	1	1	1	1	1	1	0	0	0	0	0	0	1	1	3	3.33333	4	3	0	1	3.66667	4
102	1	2	4	3	5	4	3	1	65	1	1	4	3	1	1	1	1	2	4.25	2.25	0	1	0	0	0	1	2	1	3	3.66667	3	1.33333	1	0	3	3.66667
102	2	3	4	2	5	5	2	1	65	1	1	4	3	1	1	1	1	2	5	5	0	0	1	0	0	0	5	1	3	3.33333	3	2.33333	0	1	2.33333	3
103	1	4	4	4	5	1		2	47	3	3	1	3	2	2	2	2	1	2	2	0	0	0	0	0	0	1	1	2	2	1.33333	1.33333	1	0	2	2
103	2	3	4	3	3	2	2	2	47	3	3	1	3	2	2	2	2	1	4.25	1.5	0	1	0	0	0	1	2	1	3.33333	2.66667	2.33333	4	0	1	3.33333	3.66667
104	1	5	4	5	5	4	1	2	21	2	3	1	4	1	2	1	1	2	4.5	3.25	0	0	1	0	0	0	5	1	3.33333	4.33333	4	2.33333	1	0	5	4
104	2	3	4	1	4	2	3	2	21	2	3	1	4	1	2	1	1	2	3.75	2	0	1	0	0	0	1	2	1	1.66667	3.33333	2	2	0	1	2	1
105	1	3	4	3	3	3	2	2	29	3	3	1	2	2	1	1	1	4	4.5	4	1	1	0	1	0	0	4	1	4	3	2.66667	3.66667	1	0	4.66667	4.66667
105	2	4	4	3	5	1	5	2	29	3	3	1	2	2	1	1	1	4	1.25	3	1	0	0	0	1	0	3	1	1.66667	1.33333	1	1.66667	0	1	2.66667	2.66667
106	1	3	4	5	3	1	4	1	22	2	3	1	2	2	1	1	2	1	1.25	2	0	0	0	0	0	0	1	1	1	1	1.33333	1	1	0	1	1.33333
106	2	3	4	3	4	2	2	1	22	2	3	1	2	2	1	1	2	1	4.25	4.75	1	1	0	1	0	0	4	1	2.66667	2.66667	2	3.66667	0	1	3.66667	3
107	1	4	4	3	5	1	5	1	22	3	3	1	2	2	1	1	1	1	1	1	0	0	0	0	0	0	1	1	1	1	2.33333	1.33333	1	0	1	1.33333
107	2	3	4	3	4	2	4	1	22	3	3	1	2	2	1	1	1	1	1.25	1	1	0	0	0	1	0	3	1	2.33333	1.33333	2	1.66667	0	1	2.33333	1.33333
108	1	3	4	4	5	4	1	1	50	4	3	1	4	2	6	6	1	1	5	4.25	1	1	0	1	0	0	4	1	3.33333	3.33333	3.33333	4	1	0	3.33333	2
108	2	5	5	4	5	1	5	1	50	4	3	1	4	2	6	6	1	1	1	1	0	0	0	0	0	0	1	1	1.66667	1	1	1.66667	0	1	1	1
109	1	5	5	1	5	1	5	1	31	4	3	2	3	2	4	4	2	1	1	1	0	0	0	0	0	0	1	1	1	1	1	1.33333	1	0	1	1
109	2	3	3	2	5	2	3	1	31	4	3	2	3	2	4	4	2	1	4.5	2.75	0	1	0	0	0	1	2	1	2.66667	2.66667	2	1.66667	0	1	3	2.66667
110	1	5	5	1	5	5	2	1	40	2	3	1	3	2	2	2	1	4	5	4.25	1	1	0	1	0	0	4	1	3.33333	4	4	3.66667	1	0	3	2.66667
110	2	5	5	4	5	5	1	1	40	2	3	1	3	2	2	2	1	4	5	5	0	0	1	0	0	0	5	1	3.66667	4.33333	3.66667	4	0	1	4.66667	3
111	1	3	4	2	3	2	2	1	38	4	3	1	4	2	1	1	2	1	3.25	4	0	0	1	0	0	0	5	1	3.66667	3.66667	3.33333	2.33333	1	0	4.33333	3.66667
111	2	5	5	3	4	1	5	1	38	4	3	1	4	2	1	1	2	1	1	1	0	0	0	0	0	0	1	1	1	1	1	1.33333	0	1	1	1
112	1	3	3	4	3	2	3	1	48	2	1	3	3	2	11	11	2	1	2.25	4.5	0	0	1	0	0	0	5	1	3.33333	2.66667	1	2	1	0	2.66667	2.66667
112	2	4	4	3	4	1	3	1	48	2	1	3	3	2	11	11	2	1	2.25	3	1	0	0	0	1	0	3	1	2	1.33333	1	1	0	1	2	1
113	1	3	4	5	4	3	3	2	31	4	3	1	4	2	6	6	1	3	3.25	4.75	0	0	1	0	0	0	5	1	2	2.66667	1.66667	2.66667	1	0	4.33333	4
113	2	4	4	5	5	4	3	2	31	4	3	1	4	2	6	6	1	3	5	1.5	0	1	0	0	0	1	2	1	2.33333	3.66667	3	3.33333	0	1	4.33333	4.66667
114	1	3	4	3	4	3	1	1	24	2	2	2	1	1	6	6	2	5	3.75	4	0	0	1	0	0	0	5	1	4	3	2.66667	2.66667	1	0	3	3.33333
114	2	3	3	3	4	2	2	1	24	2	2	2	1	1	6	6	2	5	3.75	2.25	0	1	0	0	0	1	2	1	2.33333	2.33333	2	2.33333	0	1	3	2
115	1	4	3	3	3	3	3	1	44	3	3	1	4	2	4	4	2	1	3	4	1	0	0	0	1	0	3	1	2.66667	2.66667	1.33333	2.66667	1	0	3.66667	3.33333
115	2	3	4	2	3	3	2	1	44	3	3	1	4	2	4	4	2	1	3.75	4.25	1	1	0	1	0	0	4	1	3.33333	3	2	3.33333	0	1	4	3.66667
116	1	3	3	1	4	1	1	2	52	3	3	2	4	2	6	6	2	1	4.25	4.75	1	1	0	1	0	0	4	1	5	4	3.33333	4.66667	1	0	4.33333	4.33333
116	2	4	4	2	5	2	5	2	52	3	3	2	4	2	6	6	2	1	1	1.25	0	0	0	0	0	0	1	1	2	1	1	1	0	1	1.33333	1.33333
117	1	4	4	3	4	2	4	2	29	2	3	2	2	1	8	8	1	1	1	4	1	0	0	0	1	0	3	1	2	2.66667	3.33333	2	1	0	4	4
117	2	4	4	4	4	5	1	2	29	2	3	2	2	1	8	8	1	1	5	5	1	1	0	1	0	0	4	1	4.66667	4.33333	4	4.66667	0	1	5	5
118	1	5	5	5	5	1	5	2	36	3	3	2	4	2	5	7	2	1	2.75	2.75	0	1	0	0	0	1	2	1	2	2.33333	1	2	1	0	1.33333	1.33333
118	2	4	4	4	4	1	2	2	36	3	3	2	4	2	5	7	2	1	2	4	0	0	1	0	0	0	5	1	1.66667	1	2	1	0	1	4	2.66667
119	1	4	4	4	5	2	4	2	34	3	3	1	4	2	6	6	1	1	2.25	2.25	0	0	0	0	0	0	1	1	1.66667	3	2.66667	1.66667	1	0	2.33333	3.33333
119	2	3	3	4	4	3	3	2	34	3	3	1	4	2	6	6	1	1	3.75	3.5	1	0	0	0	1	0	3	1	3	4	3.33333	2.33333	0	1	3.33333	3.33333
120	1	5	5	5	5	1	4	1	42	3	3	1	4	2	1	6	2	4	1	1	0	0	0	0	0	0	1	1	1.33333	2.33333	2	1	1	0	1.33333	1.66667
120	2	5	5	4	5	5	1	1	42	3	3	1	4	2	1	6	2	4	4.25	1	1	1	0	1	0	0	4	1	2.66667	3	3	3.33333	0	1	4	3.66667
121	1	4	4	2	4	3	3	1	35	3	3	1	4	1	6	6	1	4	3.25	4	0	0	1	0	0	0	5	1	3	3.33333	3	2.33333	1	0	3.66667	3.33333
121	2	4	4	4	4	2	4	1	35	3	3	1	4	1	6	6	1	4	1	4.75	1	0	0	0	1	0	3	1	2	1.33333	2	2	0	1	1.66667	2
122	1	4	4	3	5	4	3	2	26	2	3	1	3	1	2	1	1	1	1.25	4.75	1	0	0	0	1	0	3	1	2	1.66667	1.33333	1.66667	1	0	3.66667	3
122	2	4	5	4	5	5	2	2	26	2	3	1	3	1	2	1	1	1	5	3.25	0	1	0	0	0	1	2	1	3.66667	4	3.66667	3.66667	0	1	4.33333	2
123	1	4	4	2	3	2	3	1	35	3	3	1	3	2	1	1	2	1	1.5	3.5	1	0	0	0	1	0	3	1	2	2.66667	2	2	1	0	2.66667	2.66667
123	2	3	3	2	3	3	2	1	35	3	3	1	3	2	1	1	2	1	3.5	2.25	0	1	0	0	0	1	2	1	3	2.66667	3.33333	3	0	1	3.33333	4
124	1	4	4	2	4	4	2	1	37	3	3	2	2	3	4	5	1	1	3.75	4.5	1	1	0	1	0	0	4	1	3	4.33333	3	2	1	0	3.66667	3.66667
124	2	5	5	3	4	4	2	1	37	3	3	2	2	3	4	5	1	1	4	4	0	0	1	0	0	0	5	1	3.33333	4.66667	3	2.66667	0	1	4	4
125	1	4	4	1	4	1	3	2	36	2	3	1	3	2	2	5	1	1	2	3	0	0	0	0	0	0	1	1	2	2	2	1.33333	1	0	1.33333	2
125	2	4	4	3	4	2	3	2	36	2	3	1	3	2	2	5	1	1	3.5	4	1	1	0	1	0	0	4	1	2	3	2	2	0	1	3.33333	2.66667
126	1	4	4	3	4	3	3	1	19	3	3	1	2	3	2	4	2	1	3	5	1	0	0	0	1	0	3	1	2	2.66667	2	2	1	0	3.66667	3.33333
126	2	4	4	4	4	4	2	1	19	3	3	1	2	3	2	4	2	1	5	5	1	1	0	1	0	0	4	1	4	4.33333	3	3.66667	0	1	4.66667	5
127	1	4	3	4	3	2	4	2	30	3	3	1	4	2	4	6	2	1	1.25	4.25	1	0	0	0	1	0	3	1	1.66667	2.33333	1	1.66667	1	0	3	2.33333
127	2	3	3	4	4	3	4	2	30	3	3	1	4	2	4	6	2	1	3.75	1.75	0	0	1	0	0	0	5	1	2	2.33333	1.33333	2	0	1	3.33333	2
128	1	3	3	5	5	1	5	2	60	3	3	1	2	2	1	6	2	1	1	1	0	0	0	0	0	0	1	1	1	1	1	1	1	0	1	1
128	2	5	4	4	4	1	1	2	60	3	3	1	2	2	1	6	2	1	5	5	1	1	0	1	0	0	4	1	4	4	4	4	0	1	4	3.33333
129	1	2	3	4	3	2	3	2	24	2	3	1	1	1	1	1	2	1	3.25	3	0	1	0	0	0	1	2	1	2	2.33333	2	2	1	0	4	3.33333
129	2	4	4	3	4	1	3	2	24	2	3	1	1	1	1	1	2	1	1	1	0	0	0	0	0	0	1	1	2	1	2	2	0	1	1	2
130	1	3	3	2	3	2	3	1	24	2	3	1	4	2	2	1	2	4	3	4	1	1	0	1	0	0	4	1	3	3.33333	2	2.66667	1	0	4.33333	4.66667
130	2	3	4	2	4	3	2	1	24	2	3	1	4	2	2	1	2	4	4.5	4	1	1	0	1	0	0	4	1	3	3.66667	2.66667	2.66667	0	1	5	4
131	1	4	5	4	5	5	2	1	25	3	3	2	4	2	1	2	1	1	5	4.5	1	1	0	1	0	0	4	1	1.66667	3	3	3.33333	1	0	5	5
131	2	3	4	5	5	4	2	1	25	3	3	2	4	2	1	2	1	1	5	4	0	0	1	0	0	0	5	1	3	3.66667	3.66667	3	0	1	5	4
132	1	3	4	3	4	2	3	2	41	3	3	1	4	4	5	7	2	1	3.75	3.75	1	0	0	0	1	0	3	1	2	3	2	3.33333	1	0	2	2.66667
132	2	4	4	2	4	2	3	2	41	3	3	1	4	4	5	7	2	1	3	4	0	1	0	0	0	1	2	1	2	3	2	2	0	1	2.66667	2.66667
133	1	3	4	3	3	2	3	2	26	2	3	1	3	2	3	2	2	1	1.25	4.75	1	0	0	0	1	0	3	1	2.66667	3	2.66667	3.66667	1	0	3	2
133	2	4	4	4	3	3	2	2	26	2	3	1	3	2	3	2	2	1	1	3.75	1	0	0	0	1	0	3	1	3	3.33333	4	3.33333	0	1	3	3.33333
134	1	4	4	4	4	3	3	2	21	3	3	1	4	2	5	6	1	2	4.5	4.25	1	1	0	1	0	0	4	1	2.66667	4.66667	3	2	1	0	4.66667	4.66667
134	2	5	5	5	5	1	5	2	21	3	3	1	4	2	5	6	1	2	1	2.5	0	0	0	0	0	0	1	1	1	1	1	1	0	1	1	1
135	1	2	3	2	3	2	2	2	33	2	3	1	3	2	3	3	1	1	3.75	2.25	0	1	0	0	0	1	2	1	2.33333	2	2.33333	2	1	0	3	2.33333
135	2	3	4	2	4	3	2	2	33	2	3	1	3	2	3	3	1	1	3.75	3.25	0	0	1	0	0	0	5	1	2.66667	3.33333	3.66667	2	0	1	4	4
136	1	4	4	5	4	5	1	1	54	3	3	1	4	1	2	2	2	1	5	1.25	0	1	0	0	0	1	2	1	4.33333	4.33333	3.66667	4.33333	1	0	4.66667	3
136	2	4	4	5	4	4	2	1	54	3	3	1	4	1	2	2	2	1	1.25	5	1	0	0	0	1	0	3	1	2.66667	3.66667	1.33333	3	0	1	3.66667	3.33333
137	1	4	4	2	3	2	2	2	31	3	2	2	2	1	8	8	1	1	3.5	3.25	0	1	0	0	0	1	2	1	3.33333	4	1.66667	2.66667	1	0	4	3.33333
137	2	4	4	4	4	4	2	2	31	3	2	2	2	1	8	8	1	1	4	4	1	1	0	1	0	0	4	1	4.33333	3.33333	1.66667	3.33333	0	1	3.66667	3.66667
138	1	5	5	5	4	1	5	2	36	3	2	2	4	2	6	6	2	2	1	1	0	0	0	0	0	0	1	1	1	1	1	1	1	0	1	1
138	2	3	4	3	4	4	3	2	36	3	2	2	4	2	6	6	2	2	5	5	1	1	0	1	0	0	4	1	4	3.33333	3.33333	4	0	1	3.33333	4
139	1	4	4	2	5	4	2	2	33	2	1	2	4	2	9	9	1	1	1.75	4	1	0	0	0	1	0	3	1	4	3.66667	3.33333	3.33333	1	0	4.66667	4.33333
139	2	5	5	1	5	5	1	2	33	2	1	2	4	2	9	9	1	1	5	5	0	1	0	0	0	1	2	1	5	5	5	5	0	1	5	5
140	1	4	4	4	5	3	2	1	33	3	3	2	2	1	2	2	1	1	5	4.25	1	1	0	1	0	0	4	1	2	2.66667	2	2	1	0	4	4.33333
140	2	3	3	2	4	4	3	1	33	3	3	2	2	1	2	2	1	1	4.75	1.5	0	0	1	0	0	0	5	1	1.33333	3	1.33333	2.33333	0	1	4.33333	4
141	1	3	4	2	5	2	3	1	44	3	3	2	4	2	1	6	1	1	4.75	2	0	1	0	0	0	1	2	1	2.66667	3	1.33333	2	1	0	3	2.66667
141	2	5	5	2	5	3	2	1	44	3	3	2	4	2	1	6	1	1	4	2.25	0	1	0	0	0	1	2	1	3.66667	4	2.66667	3	0	1	3	3
142	1	4	4	3	5	1	5	2	46	2	3	2	4	2	5	8	1	1	1	3	1	0	0	0	1	0	3	1	1.33333	2	1.33333	1.33333	1	0	3.66667	3.66667
142	2	5	4	5	4	1	3	2	46	2	3	2	4	2	5	8	1	1	4.25	2	1	1	0	1	0	0	4	1	1.66667	2.33333	1.66667	4	0	1	4	3.33333
143	1	3	4	3	3	3	3	2	20	3	3	1	3	1	3	4	1	4	3.5	2.5	0	1	0	0	0	1	2	1	3	2.66667	2	2	1	0	3	2.33333
143	2	4	4	3	4	3	2	2	20	3	3	1	3	1	3	4	1	4	2.25	3.5	1	0	0	0	1	0	3	1	2	2	2.33333	2	0	1	3	2.33333
144	1	3	4	3	4	3	2	2	61	2	1	2	4	4	11	11	2	1	3.75	3.5	0	1	0	0	0	1	2	1	3	3.66667	2.33333	2	1	0	3.66667	4
144	2	5	4	3	5	1	4	2	61	2	1	2	4	4	11	11	2	1	1.25	1.5	0	0	0	0	0	0	1	1	1.66667	1	1	1.33333	0	1	1	1.33333
145	1	4	4	2	2	2	3	1	34	3	3	1	3	2	2	2	1	1	4	4	0	0	1	0	0	0	5	1	4	4	3.33333	2	1	0	4	4
145	2	4	4	2	4	1	4	1	34	3	3	1	3	2	2	2	1	1	1	1	0	0	0	0	0	0	1	1	1	1.66667	1	1.33333	0	1	1.66667	1.33333
146	1	3	3	4	3	1	4	2	25	3	3	1	4	1	1	1	2	1	2	3	0	0	0	0	0	0	1	1	2	2	1	1.33333	1	0	1.33333	2.33333
146	2	2	3	2	3	2	3	2	25	3	3	1	4	1	1	1	2	1	3.5	2.25	0	1	0	0	0	1	2	1	2.33333	2	1.66667	1.66667	0	1	3	3
147	1	4	4	2	5	1	5	1	28	3	2	2	2	2	7	7	1	1	1	1	0	0	0	0	0	0	1	1	1	1	1	1	1	0	1	1
147	2	4	4	4	4	4	1	1	28	3	2	2	2	2	7	7	1	1	5	5	1	1	0	1	0	0	4	1	4	4	3.33333	3.33333	0	1	4	4
148	1	2	3	2	3	1	4	2	37	3	2	1	3	4	3	5	2	6	2.75	1.5	0	1	0	0	0	1	2	1	1	1.66667	1.33333	1	1	0	1	2.33333
148	2	3	4	4	4	1	2	2	37	3	2	1	3	4	3	5	2	6	4.5	4	1	1	0	1	0	0	4	1	3.33333	2.66667	1.66667	2	0	1	3.66667	3
149	1	4	4	2	4	4	1	2	67	3	2	2	4	1	7	7	2	1	4.5	4	1	1	0	1	0	0	4	1	4	3.33333	3	4	1	0	4.66667	4.33333
149	2	4	4	1	3	2	1	2	67	3	2	2	4	1	7	7	2	1	2.75	4	0	0	1	0	0	0	5	1	3.33333	3.33333	3.33333	3	0	1	4.66667	4
150	1	4	4	4	4	1	5	1	41	2	1	2	4	2	9	8	1	1	1.25	1	0	0	0	0	0	0	1	1	1.33333	1	1.66667	1.66667	1	0	1.33333	1.66667
150	2	3	4	2	4	3	2	1	41	2	1	2	4	2	9	8	1	1	4.25	4	1	0	0	0	1	0	3	1	4.33333	4.33333	4	3	0	1	4.66667	4.66667
151	1	3	4	2	3	3	2	2	51	2	3	1	4	2	3	3	2	1	4	4	1	1	0	1	0	0	4	1	2.33333	3.33333	2.33333	2.33333	1	0	3	3
151	2	4	3	4	3	3	3	2	51	2	3	1	4	2	3	3	2	1	2.75	3.75	0	0	1	0	0	0	5	1	2	2.66667	2	1.66667	0	1	3.33333	2.66667
152	1	5	5	2	4	1	5	2	30	2	3	1	2	1	6	6	1	1	4	4.75	0	0	0	0	0	0	1	1	1.33333	1.33333	1	1	1	0	1.33333	1.33333
152	2	4	4	4	5	3	2	2	30	2	3	1	2	1	6	6	1	1	4.25	4.25	1	0	0	0	1	0	3	1	3.66667	4	2.66667	3.33333	0	1	4.66667	4.33333
153	1	4	4	5	4	4	3	2	28	3	3	1	3	2	2	2	2	4	5	5	1	1	0	1	0	0	4	1	3.66667	4	4	3	1	0	4.33333	3.33333
153	2	4	4	5	4	4	1	2	28	3	3	1	3	2	2	2	2	4	4.75	5	0	0	1	0	0	0	5	1	4	3.66667	4	4.33333	0	1	3.66667	4
154	1	5	4	4	4	3	3	1	36	2	2	2	3	2	6	6	2	2	2.5	4	1	1	0	1	0	0	4	1	1.33333	1.33333	1.66667	1.66667	1	0	4.66667	3
154	2	5	4	5	4	3	3	1	36	2	2	2	3	2	6	6	2	2	3	4	1	1	0	1	0	0	4	1	2	2	2	1.66667	0	1	4	3.33333
155	1	4	4	3	4	2	3	1	22	2	3	1	2	1	6	6	1	3	1.75	1.5	1	0	0	0	1	0	3	1	1.33333	2.66667	2.66667	1.66667	1	0	2.33333	2.66667
155	2	5	5	4	5	4	1	1	22	2	3	1	2	1	6	6	1	3	5	4.5	1	1	0	1	0	0	4	1	4	3.66667	3	4.66667	0	1	4.33333	3.66667
156	1	4	4	3	4	2	3	2	39	3	1	3	4	3	4	4	1	1	2	2	1	0	0	0	1	0	3	1	3	2.66667	1.66667	1.66667	1	0	3.33333	2.33333
156	2	4	5	2	2	2	1	2	39	3	1	3	4	3	4	4	1	1	4	4.25	1	0	0	0	1	0	3	1	4.66667	4.33333	4	4.33333	0	1	4.33333	4
157	1	5	5	2	5	5	1	2	49	2	2	2	3	4	5	7	1	6	3.75	2	0	1	0	0	0	1	2	1	5	4.66667	3.66667	3.66667	1	0	4.33333	4
157	2	5	5	3	5	4	3	2	49	2	2	2	3	4	5	7	1	6	1	4.5	1	0	0	0	1	0	3	1	2	3.33333	1	2	0	1	4.66667	4.66667
158	1	4	4	4	5	3	2	1	34	3	3	1	4	4	1	1	1	1	3	3.5	0	1	0	0	0	1	2	1	2	3.33333	2.33333	2	1	0	3.66667	4
158	2	5	5	4	5	1	5	1	34	3	3	1	4	4	1	1	1	1	1	1	0	0	0	0	0	0	1	1	1.33333	1	1.66667	1.33333	0	1	1	1
159	1	3	4	2	4	1	3	1	23	2	3	2	1	1	4	4	2	6	1	1.25	0	0	0	0	0	0	1	1	1.66667	1.33333	1	1.33333	1	0	1.33333	1.33333
159	2	4	4	3	3	3	3	1	23	2	3	2	1	1	4	4	2	6	1.5	4.75	1	0	0	0	1	0	3	1	3.33333	3	1.66667	1.33333	0	1	4	4.33333
160	1	3	3	3	3	3	3	2	49	3	2	2	4	1	7	7	1	1	3.75	3.75	0	1	0	0	0	1	2	1	3	3.66667	3	3	1	0	4	4
160	2	3	4	2	3	3	2	2	49	3	2	2	4	1	7	7	1	1	3.75	4	1	1	0	1	0	0	4	1	4	4	4	4	0	1	4	4
161	1	4	4	4	5	4	1	1	24	2	3	2	1	1	4	5	1	6	5	5	0	0	1	0	0	0	5	1	4	4	4	3.33333	1	0	2.33333	3.66667
161	2	2	2	1	3	3	2	1	24	2	3	2	1	1	4	5	1	6	3.5	3.75	0	0	1	0	0	0	5	1	3.33333	2.33333	3.33333	1.66667	0	1	3.66667	3
162	1	3	5	2	4	4	2	1	56	3	3	1	4	2	5	6	2	1	4.5	5	1	1	0	1	0	0	4	1	2.66667	4	1.66667	2	1	0	5	5
162	2	4	4	2	4	2	3	1	56	3	3	1	4	2	5	6	2	1	4	4.75	0	1	0	0	0	1	2	1	3	3.66667	2	2	0	1	5	4.66667
163	1	3	3	2	3	2	4	2	34	2	3	1	4	2	1	1	1	6	1	1	0	0	0	0	0	0	1	1	1	2	1	2	1	0	2	1.66667
163	2	4	4	3	4	2	4	2	34	2	3	1	4	2	1	1	1	6	1	1	0	0	0	0	0	0	1	1	1.33333	1.33333	1	1.33333	0	1	1.33333	1.33333
164	1	3	4	4	3	3	2	1	43	3	3	1	4	1	4	2	1	2	4.5	5	1	1	0	1	0	0	4	1	3.66667	4.33333	3.66667	3.33333	1	0	4	4
164	2	3	4	4	3	2	3	1	43	3	3	1	4	1	4	2	1	2	4.5	3.75	1	0	0	0	1	0	3	1	2.66667	3.33333	2.66667	2.33333	0	1	2.66667	3.33333
165	1	5	5	4	5	4	2	1	56	4	3	1	4	4	2	6	1	1	4.25	4.5	1	1	0	1	0	0	4	1	3	4	3.33333	3.33333	1	0	4.66667	4
165	2	5	5	5	5	4	4	1	56	4	3	1	4	4	2	6	1	1	3.5	4.5	1	0	0	0	1	0	3	1	1.33333	1.66667	1	1	0	1	3.33333	2.66667
166	1	5	5	2	5	1	5	1	36	3	2	1	4	2	2	2	2	2	1	1	0	0	0	0	0	0	1	1	1.33333	1	1	1	1	0	1	1
166	2	3	4	3	4	3	2	1	36	3	2	1	4	2	2	2	2	2	2.25	3.25	1	0	0	0	1	0	3	1	2.33333	4.66667	3	2.66667	0	1	4	4
167	1	4	4	4	5	1	5	2	42	3	2	3	4	2	6	8	2	4	1	1	0	0	0	0	0	0	1	1	1	1	1	1	1	0	1	1
167	2	4	4	2	4	1	2	2	42	3	2	3	4	2	6	8	2	4	4.5	1	1	1	0	1	0	0	4	1	2	2	1.33333	2	0	1	3.66667	3.33333
168	1	4	4	3	3	3	2	1	33	3	3	1	3	2	2	2	1	4	3.25	3.5	0	0	1	0	0	0	5	1	2	2	1.33333	2	1	0	3	3.33333
168	2	4	4	3	4	2	4	1	33	3	3	1	3	2	2	2	1	4	4	2.25	0	1	0	0	0	1	2	1	2	1	1	2	0	1	1	2
169	1	4	4	3	3	3	2	2	34	3	2	2	4	4	4	6	2	1	3.75	4.25	1	0	0	0	1	0	3	1	4.33333	2.66667	3	4.66667	1	0	4.66667	4
169	2	3	4	4	4	1	4	2	34	3	2	2	4	4	4	6	2	1	1	1	0	0	0	0	0	0	1	1	3	1	1.33333	1.33333	0	1	1.33333	1.66667
170	1	4	4	4	4	2	4	2	32	2	3	1	2	2	2	2	1	1	2.75	2.75	0	1	0	0	0	1	2	1	4	4	3.66667	3	1	0	4	4.33333
170	2	4	4	4	4	1	4	2	32	2	3	1	2	2	2	2	1	1	1	1	0	0	0	0	0	0	1	1	1.33333	1.33333	1	1.66667	0	1	1.33333	2
171	1	4	4	4	4	5	2	2	66	3	1	2	4	2	10	10	2	1	5	4.5	1	1	0	1	0	0	4	1	2	2.33333	1	5	1	0	3.33333	4.66667
171	2	3	4	4	4	4	2	2	66	3	1	2	4	2	10	10	2	1	2.5	4	0	0	1	0	0	0	5	1	2	2.33333	1	4	0	1	3.33333	3.33333
172	1	5	5	4	4	4	4	1	32	3	2	1	1	1	1	1	2	1	3.25	3.5	1	0	0	0	1	0	3	1	1	2.66667	4	1	1	0	5	4.66667
172	2	5	5	3	3	1	5	1	32	3	2	1	1	1	1	1	2	1	1	1	0	0	0	0	0	0	1	1	1	2.33333	1	1	0	1	3	3.66667
173	1	4	4	5	4	3	3	2	32	2	3	2	4	1	5	4	1	1	4	4.25	1	1	0	1	0	0	4	1	4	4	3.66667	3	1	0	3.33333	4
173	2	5	5	5	5	4	3	2	32	2	3	2	4	1	5	4	1	1	3.5	3.75	0	1	0	0	0	1	2	1	4	4	3	2.33333	0	1	3.33333	4.33333
174	1	5	4	2	5	1	3	2	25	3	3	2	4	1	6	6	1	6	1	1.5	0	0	0	0	0	0	1	1	2.33333	2.33333	1	2	1	0	2	2.33333
174	2	4	4	3	4	3	2	2	25	3	3	2	4	1	6	6	1	6	4.75	5	0	0	1	0	0	0	5	1	4	4	3.33333	3.66667	0	1	5	4.66667
175	1	2	4	4	3	2	2	1	26	2	3	1	4	2	2	3	1	4	2.75	4	0	0	1	0	0	0	5	1	4	3.66667	3.33333	3.33333	1	0	3	4.33333
175	2	4	4	4	4	2	2	1	26	2	3	1	4	2	2	3	1	4	5	4	0	1	0	0	0	1	2	1	4	4.33333	4	4	0	1	3.33333	3.66667
176	1	4	3	3	4	3	3	2	37	3	3	1	4	4	2	4	2	3	3.25	3.75	1	1	0	1	0	0	4	1	2.33333	3.66667	2	2.33333	1	0	4.33333	3
176	2	4	4	3	3	3	3	2	37	3	3	1	4	4	2	4	2	3	3.75	3.5	0	0	1	0	0	0	5	1	3.66667	4.33333	3.66667	3.66667	0	1	4	4.33333
177	1	4	3	3	3	3	3	1	42	3	3	1	3	2	1	2	2	4	4	2	0	1	0	0	0	1	2	1	3.33333	3.33333	3	2.33333	1	0	3.33333	2.66667
177	2	4	3	2	4	3	3	1	42	3	3	1	3	2	1	2	2	4	1.25	3.5	1	0	0	0	1	0	3	1	2	2.66667	2.33333	3.33333	0	1	3	3.66667
178	1	3	4	3	4	3	4	1	27	3	3	1	1	1	3	4	2	1	3.5	4	1	1	0	1	0	0	4	1	3.66667	3.33333	2.66667	4.66667	1	0	3.33333	2.66667
178	2	4	4	4	4	4	4	1	27	3	3	1	1	1	3	4	2	1	3.25	3.75	1	0	0	0	1	0	3	1	2.33333	2.33333	1	2	0	1	4.33333	2.66667
179	1	3	3	3	3	3	3	2	40	2	2	2	2	1	7	5	2	1	3	3.25	0	0	1	0	0	0	5	1	3.33333	3	3	3	1	0	3.33333	3.33333
179	2	5	5	3	5	5	1	2	40	2	2	2	2	1	7	5	2	1	4.75	4.25	1	1	0	1	0	0	4	1	4.66667	4.33333	4	3.66667	0	1	4.66667	4.66667
180	1	4	4	3	4	3	3	1	23	4	3	1	3	2	2	5	2	1	1.75	4	1	0	0	0	1	0	3	1	2.33333	3.66667	2.33333	2	1	0	3.66667	3.33333
180	2	5	5	4	5	1	5	1	23	4	3	1	3	2	2	5	2	1	1	1	0	0	0	0	0	0	1	1	1	1.66667	1.66667	1.33333	0	1	1.66667	2
181	1	2	3	4	3	2	3	2	43	3	3	1	3	2	1	1	1	1	1.75	4	0	0	1	0	0	0	5	1	2	2	2	2	1	0	3.66667	2.66667
181	2	4	4	4	4	1	4	2	43	3	3	1	3	2	1	1	1	1	1	1	0	0	0	0	0	0	1	1	2	1.66667	2	1.33333	0	1	1	1
182	1	4	4	4	4	4	2	2	29	3	3	1	4	2	1	1	2	1	1	4.5	1	0	0	0	1	0	3	1	1.33333	2.33333	1	1.66667	1	0	3.33333	2
182	2	4	4	4	4	4	4	2	29	3	3	1	4	2	1	1	2	1	1	3.75	1	0	0	0	1	0	3	1	1.33333	2	1.66667	1	0	1	3.33333	1
183	1	3	3	2	4	3	4	1	40	4	3	1	4	2	5	7	2	1	3.5	2.75	0	0	1	0	0	0	5	1	2	2.66667	2	2.33333	1	0	3.33333	3.66667
183	2	3	4	3	5	4	3	1	40	4	3	1	4	2	5	7	2	1	3.5	4	0	1	0	0	0	1	2	1	3.33333	3.66667	3	2.66667	0	1	3.33333	3.33333
184	1	3	3	2	2	2	2	1	59	2	2	2	3	2	9	8	1	1	3	2	0	1	0	0	0	1	2	1	2	2.33333	1.66667	2	1	0	2.66667	3
184	2	4	4	3	4	3	2	1	59	2	2	2	3	2	9	8	1	1	3	4	0	0	1	0	0	0	5	1	2.33333	4	2.66667	3.66667	0	1	4	3
185	1	4	3	3	2	3	4	2	19	2	3	1	1	1	7	7	1	6	3.75	3.75	1	0	0	0	1	0	3	1	3	2	1.66667	2.66667	1	0	4	4
185	2	5	5	4	5	1	5	2	19	2	3	1	1	1	7	7	1	6	2.75	3.75	0	0	0	0	0	0	1	1	1	1.33333	1.66667	2	0	1	2	3.33333
186	1	4	4	2	4	3	1	1	61	2	3	1	4	1	2	2	1	1	4	4	1	1	0	1	0	0	4	1	4	4	3	3.66667	1	0	4	3.66667
186	2	4	4	2	4	3	3	1	61	2	3	1	4	1	2	2	1	1	3	4	0	1	0	0	0	1	2	1	2.33333	3.33333	1.66667	2.33333	0	1	3.33333	3
187	1	4	4	3	4	1	4	1	25	3	3	1	2	2	7	5	2	1	1	1	0	0	0	0	0	0	1	1	1	1	1	1.33333	1	0	1	1
187	2	4	4	4	4	3	3	1	25	3	3	1	2	2	7	5	2	1	2.25	4.75	1	0	0	0	1	0	3	1	3	3.66667	2.33333	2.33333	0	1	3.66667	3.33333
188	1	4	3	4	3	3	3	1	50	3	3	1	3	1	2	4	2	1	2.5	5	1	0	0	0	1	0	3	1	2.33333	3	2	2.33333	1	0	3.33333	2.33333
188	2	3	4	4	3	2	3	1	50	3	3	1	3	1	2	4	2	1	1	4.75	1	0	0	0	1	0	3	1	2	2	1.66667	1	0	1	3.33333	2
189	1	3	3	2	2	2	2	2	35	2	3	1	3	2	6	1	1	5	3	4	0	0	1	0	0	0	5	1	3	3	1.66667	3.33333	1	0	4	4
189	2	5	5	3	4	3	3	2	35	2	3	1	3	2	6	1	1	5	1.75	2.25	0	0	0	0	0	0	1	1	1.66667	1	1.66667	1.66667	0	1	1	1.33333
190	1	2	3	2	3	2	2	2	73	3	1	4	4	1	10	10	1	1	3.5	4	0	1	0	0	0	1	2	1	2	3.66667	3	2.33333	1	0	4	3.66667
190	2	4	4	2	4	4	2	2	73	3	1	4	4	1	10	10	1	1	4	4	1	1	0	1	0	0	4	1	4	4	4	4	0	1	4	4
191	1	3	3	3	3	3	2	2	22	3	2	1	3	1	8	8	2	2	3.25	3.25	0	1	0	0	0	1	2	1	3	3	3	3	1	0	3	3
191	2	3	3	4	3	3	2	2	22	3	2	1	3	1	8	8	2	2	3.5	3.75	0	0	1	0	0	0	5	1	3	3	3	3	0	1	3	3
192	1	4	4	4	4	3	4	1	45	3	3	2	4	2	9	6	1	1	3	2.75	0	1	0	0	0	1	2	1	1.33333	1.66667	1	1.33333	1	0	1.66667	1.66667
192	2	4	4	4	5	1	4	1	45	3	3	2	4	2	9	6	1	1	1	1	0	0	0	0	0	0	1	1	1	1	1	1	0	1	1	1
193	1	4	4	2	4	4	2	2	24	3	3	2	4	4	2	3	2	4	4.25	2.5	0	1	0	0	0	1	2	1	3.66667	3.33333	2.33333	3	1	0	3	2.66667
193	2	2	3	3	3	3	3	2	24	3	3	2	4	4	2	3	2	4	2.25	4	0	0	1	0	0	0	5	1	2.66667	2.66667	2	2	0	1	3	3.33333
194	1	4	4	4	4	3	2	2	30	3	3	1	4	2	6	6	1	1	4.25	3.75	1	1	0	1	0	0	4	1	3.33333	4	4	4	1	0	4.33333	4
194	2	3	4	2	5	4	2	2	30	3	3	1	4	2	6	6	1	1	4.25	4.5	1	1	0	1	0	0	4	1	2	3.33333	3.33333	2.66667	0	1	4	4
195	1	4	4	3	4	3	3	1	55	3	3	1	4	3	1	2	2	6	4.25	4	0	1	0	0	0	1	2	1	2	2.33333	1.33333	2.33333	1	0	3.66667	1.66667
195	2	4	4	3	4	2	3	1	55	3	3	1	4	3	1	2	2	6	4	3.75	0	1	0	0	0	1	2	1	2	2.33333	2	2.66667	0	1	3	1.66667
196	1	4	4	2	4	2	3	1	20	2	3	1	1	1	3	5	1	1	1	1.75	0	0	0	0	0	0	1	1	2	2	1.33333	2	1	0	1.66667	3
196	2	3	4	3	4	3	2	1	20	2	3	1	1	1	3	5	1	1	1.75	4.75	1	0	0	0	1	0	3	1	3.33333	3	2.33333	2	0	1	3.66667	2
197	1	3	4	3	4	2	4	1	39	2	3	1	3	2	3	4	2	1	2.75	3.5	0	1	0	0	0	1	2	1	1.33333	2	1.33333	1.33333	1	0	3	3
197	2	4	4	3	4	2	2	1	39	2	3	1	3	2	3	4	2	1	3.75	2.75	1	1	0	1	0	0	4	1	3.66667	4	2	2.33333	0	1	3.33333	3.66667
198	1	4	4	4	4	2	5	1	83	1	3	1	4	1	1	1	2	1	1	4.5	1	0	0	0	1	0	3	1	1	1	1.33333	1.33333	1	0	2.66667	2.66667
198	2	3	3	2	4	3	5	1	83	1	3	1	4	1	1	1	2	1	1.75	4	0	0	1	0	0	0	5	1	1.66667	1	1	1	0	1	3	4
199	1	4	4	1	4	4	1	2	37	3	3	1	4	2	2	3	2	1	4.5	4.75	1	1	0	1	0	0	4	1	3.33333	3.66667	3.66667	3.66667	1	0	3.33333	4
199	2	4	4	3	5	1	4	2	37	3	3	1	4	2	2	3	2	1	2	2.25	0	0	0	0	0	0	1	1	2	2	1.33333	2	0	1	2	2
200	1	5	4	3	4	3	2	2	56	3	3	1	4	2	3	6	2	2	5	4.75	1	1	0	1	0	0	4	1	4	3.66667	3.33333	3.33333	1	0	2.66667	3.33333
200	2	4	4	3	4	3	3	2	56	3	3	1	4	2	3	6	2	2	4.5	4.25	0	0	1	0	0	0	5	1	3	2.66667	1	2	0	1	3.33333	4
201	1	4	4	4	3	4	3	2	35	3	3	2	3	4	2	3	1	1	4.25	3.25	1	0	0	0	1	0	3	1	4	3.66667	4.33333	3	1	0	4	3.66667
201	2	3	3	3	3	3	3	2	35	3	3	2	3	4	2	3	1	1	4.5	4	1	1	0	1	0	0	4	1	4	3.66667	2	4	0	1	3.66667	3
202	1	4	4	4	3	4	1	2	49	2	3	2	4	2	2	9	1	4	4	4	0	0	1	0	0	0	5	1	4.33333	4.33333	4	4.33333	1	0	4	4
202	2	4	3	4	4	3	2	2	49	2	3	2	4	2	2	9	1	4	4.5	4.5	0	1	0	0	0	1	2	1	3	3.66667	2.33333	2.66667	0	1	3.33333	4
203	1	3	4	3	4	3	2	1	30	3	2	3	3	2	7	7	1	1	3.25	4	0	0	1	0	0	0	5	1	4	4	3.66667	2.33333	1	0	4	4
203	2	4	4	3	4	4	2	1	30	3	2	3	3	2	7	7	1	1	4	3.5	0	1	0	0	0	1	2	1	4	4	4	2.66667	0	1	2	2.66667
204	1	3	4	4	3	4	2	1	32	3	3	1	3	2	2	3	2	1	4	3.25	0	0	1	0	0	0	5	1	4	4.66667	4.33333	4	1	0	4	4
204	2	4	4	4	4	4	2	1	32	3	3	1	3	2	2	3	2	1	5	5	1	1	0	1	0	0	4	1	4.33333	4.66667	4.33333	4	0	1	4	4.66667
205	1	3	4	4	4	3	2	2	41	3	1	4	4	3	7	7	2	1	3.25	4	0	0	1	0	0	0	5	1	4	4	3	4	1	0	3.66667	4
205	2	4	3	2	4	2	4	2	41	3	1	4	4	3	7	7	2	1	1	1	0	0	0	0	0	0	1	1	2	1	1	2	0	1	1	1
206	1	3	4	3	3	3	1	2	43	2	2	2	3	2	6	6	1	1	4.25	4	0	1	0	0	0	1	2	1	4	3.66667	3.33333	4	1	0	4	4.33333
206	2	4	4	3	3	2	2	2	43	2	2	2	3	2	6	6	1	1	2.25	2.5	1	0	0	0	1	0	3	1	4	3.33333	2.66667	2.33333	0	1	3.33333	4
207	1	4	4	4	4	2	3	1	33	3	2	2	3	2	7	7	1	1	3	4	1	0	0	0	1	0	3	1	2	2	2.33333	2	1	0	2.66667	3.33333
207	2	4	4	1	4	1	4	1	33	3	2	2	3	2	7	7	1	1	1	1	0	0	0	0	0	0	1	1	1	1	1.66667	1	0	1	1	1
208	1	4	4	5	4	4	1	1	20	2	3	1	4	2	1	1	1	1	4.75	3.75	1	1	0	1	0	0	4	1	5	5	4.66667	5	1	0	4	2
208	2	4	4	5	5	5	1	1	20	2	3	1	4	2	1	1	1	1	5	4	0	0	1	0	0	0	5	1	4	4.66667	3.33333	4.33333	0	1	4	2.33333
209	1	3	5	4	4	4	3	2	33	3	3	1	3	2	6	6	1	1	2	2	0	0	0	0	0	0	1	1	4	4	3.66667	3	1	0	4.66667	3.66667
209	2	5	4	5	5	5	4	2	33	3	3	1	3	2	6	6	1	1	3.25	3.75	0	0	1	0	0	0	5	1	2.66667	2.66667	1.66667	2	0	1	3	3
210	1	4	4	2	5	4	2	2	53	2	2	1	4	2	3	9	1	1	3.75	1	0	1	0	0	0	1	2	1	4.33333	4.33333	3.66667	2.33333	1	0	2	2
210	2	4	4	3	3	2	5	2	53	2	2	1	4	2	3	9	1	1	1.5	2.25	1	0	0	0	1	0	3	1	1	1.33333	1	1	0	1	2	1
211	1	3	4	4	4	4	2	2	22	3	2	2	3	2	4	6	2	4	3.75	4	1	1	0	1	0	0	4	1	3.33333	3.66667	3.33333	3.66667	1	0	3.66667	3.33333
211	2	3	3	3	4	1	4	2	22	3	2	2	3	2	4	6	2	4	3	2	0	0	0	0	0	0	1	1	2	1.33333	2	2	0	1	1.33333	1
212	1	4	4	2	3	3	2	1	22	2	3	1	3	1	1	1	1	1	3.75	4.5	0	1	0	0	0	1	2	1	3.33333	2.66667	2.66667	2.66667	1	0	4	4.33333
212	2	5	5	4	5	1	4	1	22	2	3	1	3	1	1	1	1	1	1	1	0	0	0	0	0	0	1	1	1	1	1	1.66667	0	1	1	1
213	1	2	3	4	4	4	3	2	25	3	3	2	3	2	4	8	1	1	3.5	3.5	1	1	0	1	0	0	4	1	3.66667	3	2	2.66667	1	0	2.66667	3.66667
213	2	4	4	3	3	4	4	2	25	3	3	2	3	2	4	8	1	1	3	3	0	1	0	0	0	1	2	1	2	2	1.66667	1.66667	0	1	2	2
214	1	4	5	4	5	5	2	1	50	3	3	1	4	2	3	4	2	2	4.75	4.75	1	1	0	1	0	0	4	1	1.66667	2	1.33333	2.33333	1	0	5	5
214	2	5	5	5	5	4	2	1	50	3	3	1	4	2	3	4	2	2	1	3.75	1	0	0	0	1	0	3	1	2	3.66667	1.66667	1.33333	0	1	4	4.66667
215	1	2	4	3	3	3	2	2	26	3	2	2	4	2	11	9	1	1	1.5	4.25	0	0	1	0	0	0	5	1	2.33333	3.66667	2	2.33333	1	0	2.66667	4
215	2	3	4	3	3	2	3	2	26	3	2	2	4	2	11	9	1	1	3.5	3	0	1	0	0	0	1	2	1	2	2.66667	1.66667	1.66667	0	1	4	3.33333
216	1	5	4	5	4	3	3	1	23	3	3	1	3	1	3	6	1	6	4.75	5	1	1	0	1	0	0	4	1	2.66667	4	3	1.66667	1	0	4.66667	4.66667
216	2	5	4	5	4	1	4	1	23	3	3	1	3	1	3	6	1	6	1.25	3.75	1	0	0	0	1	0	3	1	2	1.66667	1.66667	1	0	1	1.33333	2
217	1	3	4	3	4	4	2	2	28	3	3	1	4	2	3	10	2	1	1.5	4.75	0	0	1	0	0	0	5	1	3	4.33333	2.66667	2.33333	1	0	2.66667	3.66667
217	2	3	4	4	4	4	3	2	28	3	3	1	4	2	3	10	2	1	3.5	3.75	0	0	1	0	0	0	5	1	3	4	2.66667	2	0	1	3.33333	3.66667
218	1	3	4	2	3	3	2	1	23	3	3	2	3	2	6	6	2	1	4	3.75	0	1	0	0	0	1	2	1	3.66667	4	2.33333	2	1	0	4.66667	4
218	2	3	4	2	4	2	4	1	23	3	3	2	3	2	6	6	2	1	2.25	3	0	0	0	0	0	0	1	1	3	3	2.66667	2	0	1	2	3.66667
219	1	3	4	3	4	3	2	1	25	3	3	1	4	2	2	6	1	6	3.75	2	0	1	0	0	0	1	2	1	3.66667	2.66667	1	4	1	0	3	2.33333
219	2	5	4	1	4	4	3	1	25	3	3	1	4	2	2	6	1	6	4.5	2.25	0	1	0	0	0	1	2	1	2.66667	1.66667	1	1.33333	0	1	2.33333	2.33333
220	1	4	4	4	4	4	1	1	41	3	3	1	2	2	4	7	1	1	5	5	1	1	0	1	0	0	4	1	4	4	4	4	1	0	4	4
220	2	4	4	4	4	1	4	1	41	3	3	1	2	2	4	7	1	1	1	1	0	0	0	0	0	0	1	1	1	1	1	1	0	1	1	1
221	1	4	3	4	5	4	3	1	37	3	2	3	2	2	10	9	1	1	5	2.25	0	1	0	0	0	1	2	1	3.33333	3.66667	3	2.33333	1	0	4.66667	3.33333
221	2	3	3	4	3	3	2	1	37	3	2	3	2	2	10	9	1	1	3.25	3.25	0	0	1	0	0	0	5	1	3.66667	2.66667	1.66667	2.33333	0	1	3.66667	3.66667
222	1	5	4	3	4	1	4	1	24	3	2	1	4	2	1	1	2	1	1.5	2.5	0	0	0	0	0	0	1	1	1	1	1.66667	1.66667	1	0	1	1
222	2	5	4	3	5	3	3	1	24	3	2	1	4	2	1	1	2	1	3.75	3.75	0	0	1	0	0	0	5	1	3	4	4	2	0	1	4.33333	3.66667
223	1	3	4	3	3	2	3	1	28	3	3	2	4	1	6	6	1	1	1	1.75	1	0	0	0	1	0	3	1	3	2.66667	1.33333	2	1	0	3.66667	3
223	2	4	3	3	3	2	4	1	28	3	3	2	4	1	6	6	1	1	1	3.25	1	0	0	0	1	0	3	1	3	2.33333	1	2	0	1	3	2.66667
224	1	4	4	3	4	4	3	2	43	2	3	1	4	1	2	2	1	1	3.5	1	0	1	0	0	0	1	2	1	2.33333	2.66667	2	2	1	0	3	2.33333
224	2	4	4	3	4	4	3	2	43	2	3	1	4	1	2	2	1	1	3.75	2	0	1	0	0	0	1	2	1	3	3.33333	2	2	0	1	3	2
225	1	2	4	3	3	2	3	2	27	2	1	3	2	2	10	5	1	1	1	1.25	0	0	0	0	0	0	1	1	2	2.66667	2.33333	2.33333	1	0	1.66667	3.66667
225	2	4	3	3	3	3	3	2	27	2	1	3	2	2	10	5	1	1	3.25	4.5	0	0	1	0	0	0	5	1	3	2.66667	2	3.33333	0	1	4.66667	4
226	1	4	4	4	5	3	3	2	48	3	3	1	3	2	3	3	1	2	4.75	5	1	1	0	1	0	0	4	1	4	3.66667	4	2.66667	1	0	3.66667	4
226	2	4	4	4	4	2	3	2	48	3	3	1	3	2	3	3	1	2	4.5	4.25	0	1	0	0	0	1	2	1	4	3.33333	2.66667	2	0	1	3.33333	2.66667
227	1	5	5	4	5	1	5	1	36	2	2	1	4	2	8	6	2	4	1	1	0	0	0	0	0	0	1	1	1	1	1	1	1	0	1	1
227	2	5	4	4	4	2	4	1	36	2	2	1	4	2	8	6	2	4	2.5	3.25	0	0	1	0	0	0	5	1	1.66667	1	1	1.33333	0	1	1	1
228	1	5	4	4	2	5	4	2	36	4	2	1	4	2	4	7	1	1	1.75	2	0	0	0	0	0	0	1	1	2	1.33333	1	2	1	0	2	2.33333
228	2	5	4	4	4	4	5	2	36	4	2	1	4	2	4	7	1	1	1.5	1.5	0	0	0	0	0	0	1	1	1.66667	1.33333	1	2	0	1	1	1.66667
229	1	2	4	1	4	4	1	2	58	2	3	1	3	2	2	2	1	1	5	5	1	1	0	1	0	0	4	1	4.66667	2.66667	2	3.33333	1	0	4	4
229	2	3	4	1	4	4	1	2	58	2	3	1	3	2	2	2	1	1	5	5	1	1	0	1	0	0	4	1	4	2	2	4	0	1	3.66667	3.66667
230	1	3	3	3	4	3	3	1	50	3	2	2	3	1	6	8	2	1	3.5	5	0	0	1	0	0	0	5	1	2.33333	3.33333	2.33333	2.33333	1	0	2.66667	3.33333
230	2	4	5	4	4	1	4	1	50	3	2	2	3	1	6	8	2	1	1	1	0	0	0	0	0	0	1	1	1	1	1.66667	1.33333	0	1	1	1.66667
231	1	3	2	3	4	2	4	2	41	3	2	2	4	3	9	9	1	1	4.25	4	0	1	0	0	0	1	2	1	2	2.33333	1.33333	2	1	0	2.33333	2.66667
231	2	4	4	4	5	4	3	2	41	3	2	2	4	3	9	9	1	1	4.25	4	0	0	1	0	0	0	5	1	2.33333	1.66667	1.66667	2	0	1	2.66667	3.33333
232	1	3	4	2	3	4	2	1	32	3	3	1	4	2	5	7	2	4	3.75	4	1	1	0	1	0	0	4	1	3	3.66667	3	2	1	0	3.66667	3.33333
232	2	4	4	3	4	1	4	1	32	3	3	1	4	2	5	7	2	4	2	2	0	0	0	0	0	0	1	1	2	2	2	2	0	1	2	2
233	1	3	4	2	4	4	3	2	22	3	3	1	3	2	2	2	1	1	2	3.75	1	0	0	0	1	0	3	1	2	4	2	2.33333	1	0	2.66667	3.66667
233	2	4	4	1	4	1	4	2	22	3	3	1	3	2	2	2	1	1	1	1	0	0	0	0	0	0	1	1	2	1	1	1.33333	0	1	1	1
234	1	4	4	4	3	2	4	1	37	3	2	2	4	1	1	4	1	6	2	3.5	1	0	0	0	1	0	3	1	2	2	2	2	1	0	3.33333	2.33333
234	2	4	4	3	4	4	3	1	37	3	2	2	4	1	1	4	1	6	4	4.25	0	1	0	0	0	1	2	1	2.33333	3.66667	3	1.33333	0	1	4	4
235	1	3	4	3	2	2	2	1	31	2	3	1	4	1	2	2	1	4	5	4.75	1	1	0	1	0	0	4	1	3	3.66667	3	2	1	0	3	3.33333
235	2	3	4	4	3	3	2	1	31	2	3	1	4	1	2	2	1	4	5	1	0	1	0	0	0	1	2	1	2.66667	3	3	2	0	1	2.66667	3.33333
236	1	4	4	3	4	1	4	2	59	2	1	2	4	2	8	8	1	1	1.75	2	0	0	0	0	0	0	1	1	2	2	2	2	1	0	2	2.33333
236	2	4	4	2	4	4	2	2	59	2	1	2	4	2	8	8	1	1	2	4.25	1	0	0	0	1	0	3	1	2.66667	3.33333	2	3	0	1	3.33333	3.66667
237	1	5	4	4	5	1	5	2	53	2	3	1	2	2	1	3	2	1	1.5	1.25	0	0	0	0	0	0	1	1	1	1	1	1.33333	1	0	1	1.66667
237	2	4	5	2	4	4	3	2	53	2	3	1	2	2	1	3	2	1	5	3.5	0	1	0	0	0	1	2	1	2	3.33333	2	1.66667	0	1	4.33333	4.33333
238	1	5	5	5	5	5	3	1	41	4	3	2	3	2	6	6	2	1	5	5	0	0	1	0	0	0	5	1	2.66667	2.66667	2	1.66667	1	0	4	3.66667
238	2	5	5	5	5	5	5	1	41	4	3	2	3	2	6	6	2	1	3.25	3	0	0	0	0	0	0	1	1	1	1	1	1	0	1	1	1
239	1	5	5	5	5	1	5	1	36	2	2	2	4	2	4	7	2	1	1	1	0	0	0	0	0	0	1	1	1	1	1	1.33333	1	0	1	1
239	2	5	4	4	4	4	2	1	36	2	2	2	4	2	4	7	2	1	3	2.75	1	1	0	1	0	0	4	1	4	2.66667	2.33333	2	0	1	3.33333	3.66667
240	1	4	4	5	5	4	2	2	37	2	1	4	3	2	11	10	1	3	2.5	4	0	0	1	0	0	0	5	1	4.33333	3.33333	2.66667	3.66667	1	0	5	4.66667
240	2	4	4	3	5	5	3	2	37	2	1	4	3	2	11	10	1	3	4.75	1.75	0	1	0	0	0	1	2	1	1.66667	1.33333	1.33333	1.66667	0	1	2.66667	4
241	1	5	4	3	4	4	2	2	26	2	3	1	4	2	6	6	2	6	4.25	4.25	0	0	1	0	0	0	5	1	4.33333	4	3	3	1	0	4	4
241	2	4	5	5	5	5	2	2	26	2	3	1	4	2	6	6	2	6	4.5	4.75	1	1	0	1	0	0	4	1	4.66667	4.66667	3.33333	3	0	1	4.66667	4.66667
242	1	3	4	3	4	3	3	1	35	2	3	1	3	1	2	5	1	1	2.75	2.25	0	1	0	0	0	1	2	1	1.66667	3	2.33333	2	1	0	3.33333	3
242	2	5	5	4	5	1	5	1	35	2	3	1	3	1	2	5	1	1	1	1.25	0	0	0	0	0	0	1	1	1	1.33333	1	1	0	1	1.66667	1.66667
243	1	4	5	5	5	1	4	1	35	3	2	2	4	1	9	7	1	6	1.5	1	0	0	0	0	0	0	1	1	1.33333	2	1.66667	1.66667	1	0	1.66667	2.33333
243	2	4	4	4	5	3	2	1	35	3	2	2	4	1	9	7	1	6	4.75	4	0	1	0	0	0	1	2	1	3.66667	4	2.66667	2	0	1	4.33333	4
244	1	2	3	2	3	2	2	1	35	3	3	1	4	2	1	1	2	1	3.5	4	1	1	0	1	0	0	4	1	2.66667	1.66667	1.66667	2.33333	1	0	3.33333	4
244	2	2	3	3	3	2	3	1	35	3	3	1	4	2	1	1	2	1	3.25	3.75	0	1	0	0	0	1	2	1	2.66667	2.33333	2	2	0	1	3	2.33333
245	1	5	5	3	4	1	4	2	42	3	3	1	4	2	1	1	2	1	1	1	0	0	0	0	0	0	1	1	1	1.33333	1.66667	1.33333	1	0	1	2.33333
245	2	5	4	2	4	3	3	2	42	3	3	1	4	2	1	1	2	1	1	4	1	0	0	0	1	0	3	1	1.66667	1.66667	2	3	0	1	3	3.33333
246	1	5	5	5	3	4	3	2	44	2	3	1	3	1	6	8	1	4	5	1.75	0	1	0	0	0	1	2	1	1.33333	1.66667	1.33333	1.33333	1	0	4.66667	5
246	2	5	5	5	4	3	5	2	44	2	3	1	3	1	6	8	1	4	1.75	4	1	0	0	0	1	0	3	1	1	1.33333	1	1.33333	0	1	3	4
247	1	5	4	5	4	3	2	2	40	2	1	3	3	2	6	6	1	2	3.75	4.25	0	0	1	0	0	0	5	1	3	3.66667	4	2.33333	1	0	3.66667	4
247	2	4	3	5	4	3	3	2	40	2	1	3	3	2	6	6	1	2	1	1	0	0	0	0	0	0	1	1	3	3.33333	3	1	0	1	2.33333	3
248	1	4	3	3	3	2	2	1	33	3	3	1	2	2	9	10	2	6	4.75	3.75	1	1	0	1	0	0	4	1	4.66667	4.33333	4	3	1	0	4.33333	4
248	2	3	3	4	3	2	3	1	33	3	3	1	2	2	9	10	2	6	4.25	4.5	1	1	0	1	0	0	4	1	4.33333	4.33333	4	2.33333	0	1	4	4
249	1	4	4	3	3	1	4	2	33	3	3	1	2	2	2	6	2	1	2	2	0	0	0	0	0	0	1	1	2	2	2	2	1	0	2	2
249	2	4	4	3	3	2	3	2	33	3	3	1	2	2	2	6	2	1	2	2	0	0	0	0	0	0	1	1	2	3	2	2	0	1	2	2.33333
250	1	4	4	3	3	3	3	1	37	3	2	3	4	2	9	11	2	1	5	4	0	1	0	0	0	1	2	1	1.33333	3	2.66667	1.66667	1	0	4.33333	3.33333
250	2	5	3	4	4	2	4	1	37	3	2	3	4	2	9	11	2	1	2.75	2.25	1	0	0	0	1	0	3	1	2	3	1	1.33333	0	1	4.33333	3.66667
251	1	3	4	3	4	3	2	3	27	3	3	1	3	1	2	2	2	3	4.25	1.5	0	1	0	0	0	1	2	1	2.33333	4	2.33333	1.66667	1	0	3	1
251	2	4	4	4	4	5	2	3	27	3	3	1	3	1	2	2	2	3	5	4.25	0	1	0	0	0	1	2	1	3.66667	4.66667	4	3.66667	0	1	3.66667	2.33333
252	1	4	4	3	4	4	2	1	30	3	3	1	4	2	1	1	1	1	4.25	5	0	0	1	0	0	0	5	1	4	2.66667	2.33333	4	1	0	1.66667	1.66667
252	2	4	4	4	4	2	3	1	30	3	3	1	4	2	1	1	1	1	1.5	1.5	1	0	0	0	1	0	3	1	2	2.33333	1.66667	1.66667	0	1	2	2.33333
253	1	5	4	3	5	2	4	2	25	3	3	1	4	2	5	5	1	1	1.75	3.75	0	0	0	0	0	0	1	1	1.66667	2	2.33333	1	1	0	1.66667	2
253	2	4	4	3	3	3	2	2	25	3	3	1	4	2	5	5	1	1	3	5	0	1	0	0	0	1	2	1	2.66667	4	2.66667	2	0	1	4	4
254	1	3	4	2	3	2	3	2	27	3	3	1	3	1	1	1	1	1	1	1	0	0	0	0	0	0	1	1	2	3	2.66667	2	1	0	3.33333	3.66667
254	2	4	4	2	4	2	3	2	27	3	3	1	3	1	1	1	1	1	1.25	3	1	0	0	0	1	0	3	1	2.33333	1.66667	2	2	0	1	3.33333	3.66667
255	1	4	4	4	4	3	2	1	27	3	3	1	1	1	2	2	1	1	5	5	1	1	0	1	0	0	4	1	4	3.66667	3	3.33333	1	0	4.33333	4
255	2	3	3	4	3	3	3	1	27	3	3	1	1	1	2	2	1	1	3.75	3	0	0	1	0	0	0	5	1	3	3.33333	2.66667	2	0	1	3.66667	3.33333
256	1	4	4	4	4	3	4	1	54	3	3	1	2	2	1	1	2	1	2.75	1	0	1	0	0	0	1	2	1	2	1.33333	1	1.33333	1	0	1.66667	1.33333
256	2	4	4	3	5	3	3	1	54	3	3	1	2	2	1	1	2	1	3.75	3.75	0	0	1	0	0	0	5	1	3	3	3.66667	2	0	1	3.33333	3
257	1	4	4	2	4	2	4	1	20	3	3	3	3	1	10	10	1	3	4	3	0	1	0	0	0	1	2	1	2	2.33333	2	2	1	0	2	2.33333
257	2	4	5	5	4	3	4	1	20	3	3	3	3	1	10	10	1	3	4.5	4	1	1	0	1	0	0	4	1	3.66667	3.33333	2	2	0	1	4	4
258	1	4	4	3	4	1	4	2	24	2	2	2	4	2	5	4	1	3	3.5	3	0	0	0	0	0	0	1	1	1	1	2.33333	1	1	0	1	1.66667
258	2	4	3	4	4	3	4	2	24	2	2	2	4	2	5	4	1	3	2	2.75	1	1	0	1	0	0	4	1	3	3	2.33333	2.33333	0	1	3.33333	3.33333
259	1	4	4	2	4	3	3	2	20	2	3	1	1	1	1	2	2	3	4.25	5	0	0	1	0	0	0	5	1	2	3.66667	2.33333	1	1	0	4.66667	5
259	2	4	4	2	5	2	2	2	20	2	3	1	1	1	1	2	2	3	4	4.75	1	0	0	0	1	0	3	1	2	3.66667	2	1	0	1	4.33333	5
260	1	5	4	4	3	4	3	1	71	2	2	1	2	1	5	6	2	1	4.5	4.25	1	1	0	1	0	0	4	1	3.33333	4.66667	3.66667	2.33333	1	0	4.33333	4.33333
260	2	4	4	4	5	3	2	1	71	2	2	1	2	1	5	6	2	1	4.25	4.25	1	0	0	0	1	0	3	1	3.33333	4	3	2.66667	0	1	3.66667	4
261	1	3	4	3	3	3	2	1	23	3	2	1	3	2	8	9	2	1	4	3.75	0	0	0	0	0	0	1	1	2.33333	3	2.66667	2.66667	1	0	3.33333	1.66667
261	2	5	4	3	3	3	3	1	23	3	2	1	3	2	8	9	2	1	4.25	4.5	0	0	1	0	0	0	5	1	2.66667	3.66667	3.33333	3	0	1	3	4.33333
262	1	3	3	2	3	2	2	1	28	2	1	1	4	2	3	6	1	1	3.75	4	0	0	1	0	0	0	5	1	3	3	3	2	1	0	3	3
262	2	4	4	4	4	2	4	1	28	2	1	1	4	2	3	6	1	1	3	3.5	0	0	0	0	0	0	1	1	2	2	2	2	0	1	2	2
263	1	3	4	3	4	4	2	1	28	3	3	1	2	2	2	2	2	2	3.75	5	1	1	0	1	0	0	4	1	4	3.33333	2.33333	4	1	0	4.66667	4.66667
263	2	3	4	3	4	3	3	1	28	3	3	1	2	2	2	2	2	2	3	1.25	0	1	0	0	0	1	2	1	2.33333	2	1.66667	2	0	1	3.66667	3
264	1	4	4	2	3	2	3	1	41	3	2	1	4	2	1	1	1	1	2	2	0	0	0	0	0	0	1	1	2	2.33333	2	1	1	0	2.33333	2
264	2	4	4	3	3	3	1	1	41	3	2	1	4	2	1	1	1	1	4	4.5	1	1	0	1	0	0	4	1	3.66667	2.66667	3	3	0	1	3.33333	3.33333
265	1	2	4	3	4	2	3	1	23	3	3	2	4	1	1	2	1	1	2.5	4.25	0	0	1	0	0	0	5	1	1.33333	1.33333	2.33333	1.33333	1	0	3	2
265	2	5	5	3	5	1	4	1	23	3	3	2	4	1	1	2	1	1	1	2.25	0	0	0	0	0	0	1	1	1	1	1	1	0	1	1.33333	1.33333
266	1	3	3	3	3	2	2	1	51	2	3	1	3	2	2	2	2	1	4	4	1	1	0	1	0	0	4	1	3	3	2.33333	2.33333	1	0	4.33333	3.33333
266	2	3	3	3	3	2	3	1	51	2	3	1	3	2	2	2	2	1	3.5	4	1	1	0	1	0	0	4	1	3	3.33333	2	2	0	1	4	3.66667
267	1	3	4	2	5	4	1	2	20	3	3	2	4	2	9	10	2	1	4.75	4	1	1	0	1	0	0	4	1	4.66667	4.33333	3.66667	3.33333	1	0	4.33333	4
267	2	2	3	1	3	2	2	2	20	3	3	2	4	2	9	10	2	1	3.25	2.75	0	0	1	0	0	0	5	1	2	2	1.66667	1.66667	0	1	3.33333	3
268	1	3	5	2	3	4	1	2	22	3	2	1	3	2	6	6	2	1	5	5	1	1	0	1	0	0	4	1	4.66667	4	3.66667	3.66667	1	0	4.33333	4.33333
268	2	3	4	2	4	4	2	2	22	3	2	1	3	2	6	6	2	1	3.75	3.5	0	0	1	0	0	0	5	1	3.66667	3.66667	3.33333	3	0	1	4	4.33333
269	1	3	4	3	4	3	3	1	31	3	3	1	2	2	3	9	1	1	3.25	3.25	1	0	0	0	1	0	3	1	2.33333	3.33333	4	2.33333	1	0	3.33333	3.66667
269	2	3	3	3	4	3	4	1	31	3	3	1	2	2	3	9	1	1	2.25	3	0	1	0	0	0	1	2	1	2	2.66667	3.33333	2.33333	0	1	2.66667	3.66667
270	1	3	4	3	4	4	2	1	24	2	3	1	4	2	1	1	1	1	4	4	1	1	0	1	0	0	4	1	3.66667	3.66667	2.66667	2	1	0	3.33333	4
270	2	3	3	3	4	2	4	1	24	2	3	1	4	2	1	1	1	1	3.5	3	0	0	1	0	0	0	5	1	2	2	1	2	0	1	2	2
271	1	3	4	2	3	4	4	2	32	3	2	3	2	1	4	4	2	1	4.25	4.25	1	0	0	0	1	0	3	1	1.66667	3.33333	1	1.33333	1	0	5	4.33333
271	2	4	4	4	4	2	4	2	32	3	2	3	2	1	4	4	2	1	2.25	3.5	0	1	0	0	0	1	2	1	1.33333	2	1.33333	2.66667	0	1	3.66667	4
272	1	4	4	3	5	4	4	2	27	2	3	1	2	1	1	1	1	1	1.25	3	0	0	0	0	0	0	1	1	2	1.66667	1.33333	1.33333	1	0	2	2
272	2	5	4	4	4	3	3	2	27	2	3	1	2	1	1	1	1	1	1.75	5	1	0	0	0	1	0	3	1	2	2.33333	2.33333	2.66667	0	1	3.66667	4.66667
273	1	3	4	1	5	4	1	1	54	2	2	2	3	2	9	3	2	1	5	2.5	1	1	0	1	0	0	4	1	5	4.33333	4.33333	5	1	0	2	3.33333
273	2	3	4	2	4	3	2	1	54	2	2	2	3	2	9	3	2	1	5	2.75	0	1	0	0	0	1	2	1	3	3	3	3.66667	0	1	3	2.33333
274	1	5	5	4	5	3	4	1	31	3	3	1	4	2	6	6	1	2	4.5	4	1	1	0	1	0	0	4	1	2	2	2.33333	3	1	0	4.33333	4
274	2	4	5	3	3	2	4	1	31	3	3	1	4	2	6	6	1	2	3.5	3.5	0	1	0	0	0	1	2	1	2	1	2.33333	3.33333	0	1	5	2.33333
275	1	4	4	4	4	1	5	2	38	2	2	2	4	2	4	10	2	1	3.25	2.5	0	1	0	0	0	1	2	1	2	2	1.66667	1.33333	1	0	1.66667	1.66667
275	2	4	3	2	4	2	3	2	38	2	2	2	4	2	4	10	2	1	1.5	4	1	0	0	0	1	0	3	1	2	3.33333	2	2	0	1	2.33333	3
276	1	2	3	3	3	2	2	1	42	3	3	2	3	2	6	6	1	1	3	3	0	0	1	0	0	0	5	1	3	3	3	3	1	0	3	3
276	2	3	3	3	3	3	3	1	42	3	3	2	3	2	6	6	1	1	4	4	1	1	0	1	0	0	4	1	3	3	3	3	0	1	3	3
277	1	4	4	5	4	3	4	1	49	2	3	1	3	2	6	6	2	1	3.25	3	0	0	1	0	0	0	5	1	2.66667	2	1.66667	2	1	0	4.33333	3.33333
277	2	5	5	5	5	3	5	1	49	2	3	1	3	2	6	6	2	1	1.5	3.75	1	0	0	0	1	0	3	1	2	1.33333	2	1	0	1	2.66667	3.66667
278	1	3	4	3	4	2	2	1	30	3	3	1	3	2	2	3	2	1	4	2	0	1	0	0	0	1	2	1	2	1.66667	1	1.33333	1	0	1	1.66667
278	2	3	4	4	5	4	2	1	30	3	3	1	3	2	2	3	2	1	4.5	4.25	1	1	0	1	0	0	4	1	3.66667	3.66667	2.66667	3.66667	0	1	3.33333	4.66667
279	1	5	5	3	5	5	1	1	21	3	2	2	3	1	5	6	2	1	5	5	1	1	0	1	0	0	4	1	4.66667	5	4.33333	5	1	0	3.66667	4.33333
279	2	5	5	3	5	5	1	1	21	3	2	2	3	1	5	6	2	1	5	5	1	1	0	1	0	0	4	1	5	5	4.33333	3.66667	0	1	5	4.66667
280	1	5	4	3	4	5	2	2	48	3	2	2	4	1	6	8	1	1	4	3.5	0	0	1	0	0	0	5	1	4	4.66667	3.66667	4	1	0	4.66667	3.66667
280	2	3	4	3	4	3	4	2	48	3	2	2	4	1	6	8	1	1	2.75	4	0	0	1	0	0	0	5	1	1.33333	3	1.66667	2	0	1	3.66667	4.66667
281	1	4	4	4	3	4	4	1	21	3	2	1	3	1	2	8	1	6	2.25	3	1	0	0	0	1	0	3	1	2.33333	3	3.66667	2.33333	1	0	3.66667	3.33333
281	2	5	5	4	4	4	3	1	21	3	2	1	3	1	2	8	1	6	3.25	3.75	1	0	0	0	1	0	3	1	3.33333	3	2.66667	3.33333	0	1	2.66667	2.66667
282	1	3	4	2	3	2	3	2	49	3	3	1	3	2	4	9	1	4	3.5	4	0	0	1	0	0	0	5	1	2.33333	3.66667	2.66667	2	1	0	4	4
282	2	4	4	1	4	4	2	2	49	3	3	1	3	2	4	9	1	4	4.5	4.5	1	1	0	1	0	0	4	1	3.66667	3	3	4	0	1	4.66667	4.33333
283	1	2	4	5	4	5	2	1	28	3	3	1	3	2	3	3	1	2	4.5	3.5	1	1	0	1	0	0	4	1	5	4.33333	3.66667	4	1	0	4.66667	4.66667
283	2	4	2	3	3	3	3	1	28	3	3	1	3	2	3	3	1	2	3	4	0	0	1	0	0	0	5	1	2.66667	2	1.66667	2.66667	0	1	4	4
284	1	4	4	4	3	2	4	2	23	2	3	1	1	1	2	2	1	1	3	3	1	0	0	0	1	0	3	1	1	1.66667	2	1	1	0	3.66667	3.33333
284	2	4	4	2	4	3	2	2	23	2	3	1	1	1	2	2	1	1	4	2.75	0	1	0	0	0	1	2	1	3	3.33333	2.33333	3	0	1	4.33333	4.33333
285	1	3	3	3	3	2	4	1	45	3	3	1	3	2	5	5	1	1	3.5	2.25	0	1	0	0	0	1	2	1	2	2	2	2	1	0	3.33333	2
285	2	4	5	4	5	5	1	1	45	3	3	1	3	2	5	5	1	1	4.75	4.75	1	1	0	1	0	0	4	1	4	4	4	4.33333	0	1	4	4
286	1	4	3	3	4	1	3	2	36	2	2	2	1	1	4	4	1	1	1.75	2.5	0	0	0	0	0	0	1	1	2.66667	3	1	2.33333	1	0	2.66667	3
286	2	4	4	4	4	3	2	2	36	2	2	2	1	1	4	4	1	1	4	3.25	1	1	0	1	0	0	4	1	3.66667	2.66667	3	3.33333	0	1	3.33333	3.33333
287	1	4	4	3	5	1	5	2	52	3	3	1	4	1	2	3	2	1	1	1	0	0	0	0	0	0	1	1	1	1	1	1.33333	1	0	1	1.66667
287	2	3	4	3	4	2	3	2	52	3	3	1	4	1	2	3	2	1	3.5	1.25	0	1	0	0	0	1	2	1	1	2	1.33333	1.66667	0	1	3	2.33333
288	1	3	4	1	4	3	2	2	33	3	3	1	3	2	1	1	2	1	4	4	0	0	1	0	0	0	5	1	4	4	4	4	1	0	4	4
288	2	5	5	4	5	1	5	2	33	3	3	1	3	2	1	1	2	1	1	1	0	0	0	0	0	0	1	1	1	1	1	1	0	1	1	1
289	1	4	4	4	4	2	4	2	32	3	3	1	2	2	2	4	1	1	4	4	1	0	0	0	1	0	3	1	1.66667	3	2	1.33333	1	0	3.66667	4
289	2	4	4	3	4	3	2	2	32	3	3	1	2	2	2	4	1	1	1.75	3.5	1	0	0	0	1	0	3	1	2	3.33333	2.33333	1.66667	0	1	4	4.33333
290	1	4	4	4	4	3	4	1	69	2	3	1	3	1	6	6	2	4	2.75	4	1	0	0	0	1	0	3	1	3.66667	3	3.66667	2	1	0	3.66667	2.66667
290	2	5	5	5	5	1	5	1	69	2	3	1	3	1	6	6	2	4	1	1	0	0	0	0	0	0	1	1	2	1	1	1.66667	0	1	1	1
291	1	4	4	4	4	2	4	1	36	3	3	1	4	2	1	1	2	1	4	2.5	0	1	0	0	0	1	2	1	2	3.33333	1.66667	2	1	0	3.66667	3.33333
291	2	4	4	4	4	3	3	1	36	3	3	1	4	2	1	1	2	1	4	4	0	0	1	0	0	0	5	1	4	3.33333	1.66667	3	0	1	4	4
292	1	3	4	4	4	3	4	2	25	3	3	1	2	2	3	3	1	4	3.5	2.5	0	1	0	0	0	1	2	1	2.66667	2.33333	1.33333	2	1	0	4	3.33333
292	2	3	3	3	3	3	3	2	25	3	3	1	2	2	3	3	1	4	1	1	0	0	0	0	0	0	1	1	2	2	2	2	0	1	4	4
293	1	4	4	3	3	3	3	2	43	2	3	1	4	2	1	2	1	1	2.25	4	1	0	0	0	1	0	3	1	1.66667	3.33333	1.66667	2	1	0	4	4
293	2	3	3	3	4	2	3	2	43	2	3	1	4	2	1	2	1	1	1	4	1	0	0	0	1	0	3	1	2	2.33333	1.33333	2	0	1	3	4
294	1	3	4	3	3	2	2	2	21	2	3	1	2	1	4	4	1	1	3.75	4	0	0	1	0	0	0	5	1	4	3.33333	4	4	1	0	4	2.66667
294	2	4	4	3	4	3	2	2	21	2	3	1	2	1	4	4	1	1	3.75	3.5	0	0	1	0	0	0	5	1	3.33333	3.33333	3.66667	3	0	1	2	3
295	1	4	3	3	5	4	3	2	32	3	3	1	4	2	1	4	2	4	3.5	5	0	0	1	0	0	0	5	1	4.33333	4	4	2	1	0	3.33333	2.33333
295	2	4	4	5	5	4	5	2	32	3	3	1	4	2	1	4	2	4	4.5	1	0	1	0	0	0	1	2	1	2	2.66667	2	1	0	1	3.66667	2.66667
296	1	5	4	3	4	2	4	1	23	2	3	1	4	2	6	6	1	1	3.75	4.75	0	0	1	0	0	0	5	1	2	3.33333	2.66667	1.33333	1	0	5	3.33333
296	2	5	5	5	5	1	5	1	23	2	3	1	4	2	6	6	1	1	1	1.25	0	0	0	0	0	0	1	1	1	1	1.66667	1	0	1	1	1.33333
297	1	3	4	3	3	3	2	3	23	2	3	1	3	2	3	2	2	1	4	3.25	0	1	0	0	0	1	2	1	3	3.33333	3	2.66667	1	0	4	3.66667
297	2	3	4	4	3	5	2	3	23	2	3	1	3	2	3	2	2	1	3.5	3.75	0	0	1	0	0	0	5	1	3	3.66667	2.33333	2.66667	0	1	4	4
298	1	3	2	3	2	1	3	2	42	3	2	2	2	2	10	10	2	1	2.25	3.5	0	0	1	0	0	0	5	1	2	2.33333	1.33333	2	1	0	2.33333	2.66667
298	2	4	3	4	3	2	3	2	42	3	2	2	2	2	10	10	2	1	3.25	4	1	0	0	0	1	0	3	1	3	1.66667	1.66667	2.33333	0	1	3	3
299	1	2	3	2	4	2	2	1	25	3	3	1	4	4	6	7	1	2	1.75	3.5	1	0	0	0	1	0	3	1	4	3.66667	2.66667	2.33333	1	0	4	4
299	2	4	4	1	3	3	1	1	25	3	3	1	4	4	6	7	1	2	4.75	4.5	1	1	0	1	0	0	4	1	4	3.66667	3.33333	4.33333	0	1	4.66667	4.66667
300	1	3	4	4	4	3	2	1	24	2	2	2	4	2	5	9	2	6	4.25	3.5	1	1	0	1	0	0	4	1	2.66667	3.33333	2	2.33333	1	0	3	3
300	2	4	4	3	3	4	2	1	24	2	2	2	4	2	5	9	2	6	4.75	4	1	1	0	1	0	0	4	1	4	4	3.66667	3.66667	0	1	4	4.33333
301	1	3	3	3	3	2	3	1	19	3	3	1	2	1	2	3	2	1	3.25	4	1	0	0	0	1	0	3	1	2	2.33333	2.33333	2	1	0	3.33333	3.66667
301	2	4	4	3	4	3	3	1	19	3	3	1	2	1	2	3	2	1	4	3.5	1	1	0	1	0	0	4	1	4	3	3	3.66667	0	1	4	3.66667
302	1	3	3	2	3	3	2	1	29	3	3	1	4	2	2	2	1	3	2.5	3.25	1	0	0	0	1	0	3	1	3	3.33333	2.66667	3	1	0	4	3.66667
302	2	4	3	2	4	3	3	1	29	3	3	1	4	2	2	2	1	3	3	3	1	0	0	0	1	0	3	1	3.33333	2.66667	1.66667	2.66667	0	1	3.33333	4
303	1	4	3	3	4	2	3	2	19	2	3	2	2	2	2	3	1	1	4	3.75	0	1	0	0	0	1	2	1	3.66667	4.66667	3	4	1	0	4	3.33333
303	2	4	4	4	4	5	4	2	19	2	3	2	2	2	2	3	1	1	2.5	2.5	0	0	0	0	0	0	1	1	2	2.66667	2.33333	3.33333	0	1	2.66667	3
304	1	2	3	2	2	2	3	1	24	2	3	2	1	1	2	1	1	1	3.25	4	0	0	1	0	0	0	5	1	2.66667	3	2.33333	3	1	0	4.66667	3.66667
304	2	3	3	2	2	2	2	1	24	2	3	2	1	1	2	1	1	1	3	3	1	0	0	0	1	0	3	1	3	3	3	3	0	1	3	3
305	1	4	4	3	4	1	4	1	63	3	1	4	4	2	10	10	1	1	1	1	0	0	0	0	0	0	1	1	1.33333	1.33333	1	2	1	0	1	1.66667
305	2	4	5	3	5	4	2	1	63	3	1	4	4	2	10	10	1	1	5	5	1	1	0	1	0	0	4	1	4.33333	4	4	3.66667	0	1	4.66667	5
306	1	5	4	4	5	1	5	1	63	3	3	1	4	2	2	2	1	2	1	1	0	0	0	0	0	0	1	1	1.33333	1.33333	1	1	1	0	1.33333	1.66667
306	2	4	4	2	4	3	2	1	63	3	3	1	4	2	2	2	1	2	3.75	4	1	0	0	0	1	0	3	1	4	3.66667	3.33333	4	0	1	4	4
307	1	4	4	3	4	4	2	1	24	3	3	1	4	2	2	2	1	1	3.75	4	0	1	0	0	0	1	2	1	4	3.66667	3.33333	4	1	0	3.66667	3.66667
307	2	3	4	3	3	3	3	1	24	3	3	1	4	2	2	2	1	1	4	4	0	0	1	0	0	0	5	1	2.66667	3.66667	2.66667	3.33333	0	1	4	3.66667
308	1	2	3	3	2	3	3	2	20	3	2	3	2	1	5	7	2	3	2.75	2.75	0	0	1	0	0	0	5	1	3.66667	2.66667	2.33333	3	1	0	2.66667	2.66667
308	2	2	4	2	3	3	3	2	20	3	2	3	2	1	5	7	2	3	2.5	2.5	0	0	0	0	0	0	1	1	4	3	1.66667	3	0	1	3	2.66667
309	1	3	4	2	4	2	2	2	39	2	2	2	4	1	9	9	2	1	4	4	0	0	1	0	0	0	5	1	2	3	3.66667	2	1	0	4.66667	4.33333
309	2	4	4	2	3	2	3	2	39	2	2	2	4	1	9	9	2	1	4.25	3.75	1	0	0	0	1	0	3	1	2.66667	4	3.33333	2	0	1	4.66667	4.33333
310	1	5	5	4	4	3	4	1	29	3	3	1	3	2	1	1	2	4	2	3.75	1	0	0	0	1	0	3	1	2.66667	3	2	2	1	0	2.66667	2.33333
310	2	4	4	4	4	3	3	1	29	3	3	1	3	2	1	1	2	4	2.5	3.5	1	0	0	0	1	0	3	1	3.33333	3	3.66667	2.33333	0	1	3.66667	3.33333
311	1	4	4	3	5	4	1	1	33	3	3	1	4	2	2	2	1	6	4	4.75	1	1	0	1	0	0	4	1	5	3.66667	3.33333	4	1	0	3.66667	3.66667
311	2	4	4	3	4	3	4	1	33	3	3	1	4	2	2	2	1	6	4.75	2.75	0	1	0	0	0	1	2	1	2	1.66667	1	1	0	1	1.66667	1
312	1	4	4	3	4	3	4	2	23	3	3	1	1	1	3	5	2	4	1	1	0	0	0	0	0	0	1	1	2	1	1	1	1	0	1	1
312	2	3	4	2	3	3	3	2	23	3	3	1	1	1	3	5	2	4	1	4.5	1	0	0	0	1	0	3	1	2	1.33333	1	2	0	1	3	1.66667
313	1	2	4	2	4	2	3	1	42	3	3	1	4	2	5	7	1	1	4.75	4.5	0	0	1	0	0	0	5	1	2.66667	3.33333	1.66667	2.33333	1	0	3.33333	4
313	2	5	4	3	4	2	5	1	42	3	3	1	4	2	5	7	1	1	1	3.5	1	0	0	0	1	0	3	1	1.33333	1	1	1	0	1	1	1.33333
314	1	3	4	2	4	3	3	2	54	3	2	2	4	1	4	9	2	6	3.75	4.25	1	1	0	1	0	0	4	1	1	2	1.33333	1.66667	1	0	3.66667	3
314	2	4	5	3	4	4	3	2	54	3	2	2	4	1	4	9	2	6	4.5	4.5	1	1	0	1	0	0	4	1	2	3	3	3.66667	0	1	4.33333	3
315	1	4	4	3	5	4	2	2	30	3	3	1	4	3	1	1	1	4	5	3.5	0	1	0	0	0	1	2	1	4.33333	4	2.66667	4.66667	1	0	4	4.33333
315	2	4	4	5	5	1	5	2	30	3	3	1	4	3	1	1	1	4	1.5	1	0	0	0	0	0	0	1	1	1	1	1	1	0	1	1	1
316	1	4	3	3	3	3	4	3	23	2	3	1	2	2	1	4	1	1	2	4	1	0	0	0	1	0	3	1	2.66667	2.66667	2	2	1	0	3.33333	3.66667
316	2	3	4	3	4	4	2	3	23	2	3	1	2	2	1	4	1	1	4	3.5	0	0	1	0	0	0	5	1	4	3	2	3	0	1	3.66667	4
317	1	4	4	3	4	3	2	2	43	2	2	2	4	1	5	7	2	1	3.5	3.25	0	1	0	0	0	1	2	1	2.66667	3.33333	1.33333	2	1	0	3.33333	2.66667
317	2	4	4	3	4	2	4	2	43	2	2	2	4	1	5	7	2	1	3	3.75	0	0	1	0	0	0	5	1	2.66667	2.66667	1.66667	2	0	1	2.66667	3
318	1	2	4	2	4	5	2	1	25	4	3	1	3	2	3	5	2	1	4	3.75	1	1	0	1	0	0	4	1	4.33333	4.33333	3.33333	4.66667	1	0	4	4.66667
318	2	3	4	3	4	3	3	1	25	4	3	1	3	2	3	5	2	1	2.25	3	0	0	0	0	0	0	1	1	2	2.33333	2	2.33333	0	1	2.33333	3.33333
319	1	3	4	4	4	3	2	1	51	3	2	2	3	2	6	9	1	4	4	2.75	1	1	0	1	0	0	4	1	3.66667	3.66667	3	2.66667	1	0	3.33333	3.33333
319	2	5	2	4	3	4	3	1	51	3	2	2	3	2	6	9	1	4	3.25	3.25	1	1	0	1	0	0	4	1	3	3.66667	2.66667	3	0	1	3.33333	4
320	1	3	4	1	4	4	1	1	47	2	1	4	4	2	6	11	2	1	4	4	1	1	0	1	0	0	4	1	4	4	4	2.66667	1	0	4.33333	4
320	2	4	4	4	5	1	5	1	47	2	1	4	4	2	6	11	2	1	2	2.5	0	0	0	0	0	0	1	1	1	1	1	1	0	1	1	1
321	1	3	4	2	4	4	2	1	34	3	3	1	3	4	1	1	1	1	4.5	4.25	1	1	0	1	0	0	4	1	4	4	3.33333	4	1	0	4.33333	4
321	2	4	5	5	5	1	5	1	34	3	3	1	3	4	1	1	1	1	1	1	0	0	0	0	0	0	1	1	1.33333	1	1.33333	1.33333	0	1	1	1
322	1	4	4	3	4	4	3	2	24	2	2	2	4	2	6	6	1	3	4	4	1	1	0	1	0	0	4	1	2.66667	4	3.66667	2.66667	1	0	4	4
322	2	3	3	3	3	3	3	2	24	2	2	2	4	2	6	6	1	3	3	3	0	0	1	0	0	0	5	1	3	3	3	3	0	1	3	3
323	1	3	3	4	4	3	3	2	65	2	3	1	2	2	4	3	2	1	3.25	2.75	1	0	0	0	1	0	3	1	2.33333	3	2.33333	2.33333	1	0	3.33333	3.33333
323	2	5	5	3	5	1	2	2	65	2	3	1	2	2	4	3	2	1	3.25	4	1	0	0	0	1	0	3	1	3.33333	3	3	3.66667	0	1	3.66667	3.33333
324	1	2	3	4	4	2	3	2	65	3	3	1	3	2	5	5	2	1	2	3.75	0	0	1	0	0	0	5	1	2	2.66667	1.33333	2	1	0	3.33333	3.66667
324	2	4	3	2	3	3	3	2	65	3	3	1	3	2	5	5	2	1	1.75	4	1	0	0	0	1	0	3	1	2.33333	2.66667	1.66667	2.33333	0	1	3	3.33333
325	1	3	3	2	4	2	4	2	52	2	1	3	3	2	9	9	2	1	2.25	2.25	1	0	0	0	1	0	3	1	1.66667	2	3	1.66667	1	0	3.33333	3
325	2	5	4	2	4	4	2	2	52	2	1	3	3	2	9	9	2	1	3.75	4.5	0	0	1	0	0	0	5	1	2.66667	3.66667	3.33333	3.33333	0	1	4	4
326	1	5	5	5	5	5	5	2	38	3	2	2	2	2	10	10	1	1	1	1	0	0	0	0	0	0	1	1	1	1	1	1	1	0	1	1
326	2	3	3	3	3	2	3	2	38	3	2	2	2	2	10	10	1	1	1	3.5	1	0	0	0	1	0	3	1	3	3	2	2.33333	0	1	3.66667	3.33333
327	1	3	4	3	3	3	3	1	66	2	3	1	4	2	2	2	2	1	2	4	0	0	1	0	0	0	5	1	2	1.66667	1.33333	2	1	0	3.33333	3.33333
327	2	4	4	4	4	3	4	1	66	2	3	1	4	2	2	2	2	1	1	4.25	1	0	0	0	1	0	3	1	2	2	1.33333	2	0	1	3.66667	3.66667
328	1	2	3	3	3	3	3	1	26	2	3	1	4	3	3	6	1	1	3	3	1	0	0	0	1	0	3	1	2	3.33333	2	2.66667	1	0	4	3.66667
328	2	3	4	3	3	3	3	1	26	2	3	1	4	3	3	6	1	1	4.25	3.25	0	1	0	0	0	1	2	1	3.33333	3.33333	2.66667	4	0	1	4.33333	3
329	1	4	4	2	4	4	3	2	62	3	3	1	2	2	3	7	1	1	4.75	2.75	0	1	0	0	0	1	2	1	2.66667	3.33333	2	2	1	0	3.66667	3.66667
329	2	5	5	2	4	5	1	2	62	3	3	1	2	2	3	7	1	1	5	4.5	0	1	0	0	0	1	2	1	4.66667	4	4	4.66667	0	1	4	4.33333
330	1	5	4	2	4	1	4	1	26	3	2	1	3	2	7	7	1	1	1	1	0	0	0	0	0	0	1	1	1.66667	1.33333	2	1.66667	1	0	1.33333	1.33333
330	2	3	4	5	4	5	2	1	26	3	2	1	3	2	7	7	1	1	5	4.25	1	1	0	1	0	0	4	1	4.33333	3.33333	2.33333	3.33333	0	1	5	5
331	1	4	4	3	5	3	2	1	23	3	3	1	4	2	5	6	1	1	2	4	1	0	0	0	1	0	3	1	3	3.66667	2	2.33333	1	0	3.66667	3.66667
331	2	4	3	1	4	2	3	1	23	3	3	1	4	2	5	6	1	1	4.75	2.5	0	1	0	0	0	1	2	1	1.66667	1.66667	1	2	0	1	2	2
332	1	4	5	3	5	1	5	1	22	3	3	1	4	1	3	9	2	1	1	1.75	0	0	0	0	0	0	1	1	1	1	1	1.33333	1	0	1	1
332	2	4	4	4	5	1	5	1	22	3	3	1	4	1	3	9	2	1	1	1	0	0	0	0	0	0	1	1	1	1	1	1	0	1	1	1
333	1	3	4	1	5	4	4	1	28	4	3	1	3	2	5	5	2	4	5	5	1	1	0	1	0	0	4	1	3.33333	4.33333	4.33333	4	1	0	5	4.66667
333	2	5	3	4	4	3	4	1	28	4	3	1	3	2	5	5	2	4	1	1	1	0	0	0	1	0	3	1	2	3.66667	3.66667	2	0	1	3	2.66667
334	1	5	4	4	4	4	3	2	70	2	3	1	4	2	2	2	2	1	4.75	1	0	1	0	0	0	1	2	1	3.33333	3.66667	1.33333	2	1	0	3.66667	3
334	2	5	4	5	5	3	3	2	70	2	3	1	4	2	2	2	2	1	1.5	4.25	1	0	0	0	1	0	3	1	2.66667	2	1	1	0	1	3.66667	3.33333
335	1	3	4	1	4	4	1	1	32	3	3	1	4	2	3	3	1	1	5	4.5	1	1	0	1	0	0	4	1	4.66667	4.33333	3.33333	3.66667	1	0	3.66667	3.66667
335	2	5	5	2	4	1	4	1	32	3	3	1	4	2	3	3	1	1	2.25	2.75	0	1	0	0	0	1	2	1	1	2.33333	2.33333	1	0	1	2.66667	2
336	1	2	3	3	4	1	4	1	65	3	3	1	2	2	2	6	1	1	2.75	4.25	0	0	1	0	0	0	5	1	2	3	2	2	1	0	4	3.66667
336	2	5	4	5	4	2	5	1	65	3	3	1	2	2	2	6	1	1	1	3.5	1	0	0	0	1	0	3	1	1	1	1.33333	1	0	1	1	2.33333
337	1	4	4	4	4	4	3	1	51	2	3	1	1	1	1	1	2	2	4.5	4	1	1	0	1	0	0	4	1	2	4.33333	2.66667	3.33333	1	0	4.66667	4.33333
337	2	5	4	5	4	4	4	1	51	2	3	1	1	1	1	1	2	2	2	2	1	0	0	0	1	0	3	1	2	4	2.66667	2	0	1	3.33333	4.66667
338	1	3	4	3	4	4	2	2	30	3	2	2	3	2	3	6	2	1	3.75	3	0	0	0	0	0	0	1	1	4	4	3.66667	3.66667	1	0	4	4
338	2	4	4	4	5	4	4	2	30	3	2	2	3	2	3	6	2	1	3.5	4	0	0	1	0	0	0	5	1	4	4.33333	4	4	0	1	4	3.66667
339	1	4	4	4	5	5	3	1	56	3	3	1	4	2	4	6	2	1	3.5	4	1	1	0	1	0	0	4	1	3.33333	3	1.66667	2	1	0	3	3.33333
339	2	3	4	4	5	2	4	1	56	3	3	1	4	2	4	6	2	1	3.5	2.75	1	1	0	1	0	0	4	1	3.33333	3	2	2	0	1	3.33333	2.66667
340	1	3	2	4	3	3	3	2	23	3	2	2	4	2	6	6	2	1	3	3.25	0	0	0	0	0	0	1	1	3	3.66667	3.33333	2.33333	1	0	3.66667	3
340	2	3	4	4	4	3	3	2	23	3	2	2	4	2	6	6	2	1	3.25	3.25	0	0	0	0	0	0	1	1	2.66667	3.66667	3	2	0	1	4	3.66667
341	1	2	3	3	3	2	3	2	54	2	3	1	4	2	5	6	2	1	4	2	0	1	0	0	0	1	2	1	2.33333	2	2	1.33333	1	0	3	2.33333
341	2	4	3	3	3	2	3	2	54	2	3	1	4	2	5	6	2	1	2.75	4	0	0	1	0	0	0	5	1	2	3	2.33333	2.33333	0	1	3.33333	3
342	1	4	4	2	4	3	3	1	40	3	3	2	4	2	6	7	2	6	3.75	3.5	0	1	0	0	0	1	2	1	4	3.33333	2	3.33333	1	0	4.33333	3
342	2	4	4	3	4	2	3	1	40	3	3	2	4	2	6	7	2	6	3.75	3.75	0	1	0	0	0	1	2	1	3.33333	3.66667	2.66667	3	0	1	4	4
343	1	3	4	3	3	2	3	1	24	3	3	1	3	1	2	2	1	5	2.5	2.25	0	1	0	0	0	1	2	1	2	2.66667	1.66667	2	1	0	3	2.33333
343	2	4	4	4	4	1	4	1	24	3	3	1	3	1	2	2	1	5	2	2	0	0	0	0	0	0	1	1	1	2	1.66667	1	0	1	2	2.33333
344	1	3	3	2	3	2	3	1	21	2	3	1	1	1	3	4	1	6	4	3.5	0	1	0	0	0	1	2	1	3	2	2	3	1	0	3.66667	4
344	2	3	4	3	4	3	3	1	21	2	3	1	1	1	3	4	1	6	3.5	4.25	1	1	0	1	0	0	4	1	3.33333	2.33333	2	3.33333	0	1	3.66667	4
345	1	4	4	1	4	2	4	2	38	2	3	1	3	2	1	1	1	1	2.5	2	0	1	0	0	0	1	2	1	1.66667	2	2	2	1	0	2	2
345	2	3	3	3	3	3	2	2	38	2	3	1	3	2	1	1	1	1	4.25	3.75	0	0	1	0	0	0	5	1	3	3	3	3	0	1	3	3
346	1	3	3	4	3	3	3	2	37	3	3	1	4	2	1	1	2	1	4	3	0	1	0	0	0	1	2	1	1.66667	3.33333	2	2	1	0	3.33333	3
346	2	3	3	3	3	2	3	2	37	3	3	1	4	2	1	1	2	1	3.5	4.5	0	0	1	0	0	0	5	1	2	3.33333	2.33333	2.66667	0	1	3.66667	3
347	1	4	5	5	5	1	5	2	53	2	3	1	3	2	3	8	2	6	1	1	0	0	0	0	0	0	1	1	1	1	1	1	1	0	1	1
347	2	4	3	5	5	2	5	2	53	2	3	1	3	2	3	8	2	6	1	1.5	0	0	1	0	0	0	5	1	1.33333	1	1	2	0	1	1.66667	1.66667
348	1	4	4	3	4	3	4	2	70	4	3	1	3	1	2	2	1	1	3	3	0	1	0	0	0	1	2	1	2.33333	2.66667	1.66667	2	1	0	3	3.33333
348	2	4	4	4	3	2	2	2	70	4	3	1	3	1	2	2	1	1	3.25	2.75	0	1	0	0	0	1	2	1	3	3.33333	2.33333	2.33333	0	1	2.66667	3
349	1	4	4	4	4	4	3	1	28	3	3	1	3	2	1	1	1	1	4.75	4.25	0	1	0	0	0	1	2	1	2	4.66667	4	2	1	0	5	4.66667
349	2	5	5	4	4	4	3	1	28	3	3	1	3	2	1	1	1	1	4.5	4.5	1	0	0	0	1	0	3	1	5	4.66667	4.33333	3.66667	0	1	4.66667	4.66667
350	1	4	4	5	4	4	1	2	60	3	3	1	4	1	6	6	1	1	4	3	1	1	0	1	0	0	4	1	1	3.66667	1.66667	2	1	0	4.66667	3.66667
350	2	4	4	3	5	1	4	2	60	3	3	1	4	1	6	6	1	1	1	1	0	0	0	0	0	0	1	1	2	2	2	1.33333	0	1	1.66667	1.66667
351	1	5	3	4	3	3	4	1	43	2	3	1	1	2	2	2	2	4	4.25	4.5	1	1	0	1	0	0	4	1	1.66667	2.66667	1.66667	2	1	0	2.66667	3.33333
351	2	5	4	4	4	4	3	1	43	2	3	1	1	2	2	2	2	4	4.75	5	1	1	0	1	0	0	4	1	4	3.66667	3.66667	3.33333	0	1	4	4
352	1	2	3	4	2	2	3	1	25	2	3	1	4	1	1	1	2	6	1.5	4	0	0	1	0	0	0	5	1	3	2.33333	1	2	1	0	4	4
352	2	3	4	4	3	3	2	1	25	2	3	1	4	1	1	1	2	6	4	4.25	0	0	1	0	0	0	5	1	3	3.33333	3	4	0	1	4	4
353	1	4	4	4	4	3	3	2	53	2	1	3	4	2	8	9	2	1	3.5	2.25	0	1	0	0	0	1	2	1	1.66667	2.33333	1.66667	1	1	0	1.66667	1.66667
353	2	4	4	3	4	3	3	2	53	2	1	3	4	2	8	9	2	1	3.25	1.5	0	1	0	0	0	1	2	1	2	2.33333	2	1.66667	0	1	1.66667	1.66667
354	1	3	4	4	4	2	3	2	28	3	3	2	4	2	6	6	2	4	1	1.25	0	0	0	0	0	0	1	1	1.33333	2	1.66667	2	1	0	1.33333	2.33333
354	2	3	4	3	4	3	3	2	28	3	3	2	4	2	6	6	2	4	4.5	3.5	0	0	1	0	0	0	5	1	3	4	3	3	0	1	4.66667	4.33333
355	1	4	4	3	3	5	2	1	28	3	2	1	2	2	6	6	1	2	3.25	3.5	0	1	0	0	0	1	2	1	4.33333	4	4	3.66667	1	0	4.33333	4
355	2	4	3	3	3	3	3	1	28	3	2	1	2	2	6	6	1	2	3.5	3	1	1	0	1	0	0	4	1	3.33333	4	3.66667	3	0	1	3.33333	3.33333
356	1	2	3	3	2	3	2	1	32	2	2	1	4	1	6	6	2	1	3.75	4	1	0	0	0	1	0	3	1	4	3.33333	3	3	1	0	4	4
356	2	3	4	4	4	1	3	1	32	2	2	1	4	1	6	6	2	1	2	2	0	0	0	0	0	0	1	1	2	2	2.66667	2	0	1	2	2
357	1	3	4	4	3	3	3	2	52	3	3	1	4	2	9	9	2	1	4	3.5	1	0	0	0	1	0	3	1	1.66667	3.66667	2.33333	1.33333	1	0	5	4.33333
357	2	4	4	1	4	1	5	2	52	3	3	1	4	2	9	9	2	1	1.75	1.75	0	0	0	0	0	0	1	1	1.66667	2	2	2	0	1	1.66667	2
358	1	2	3	3	3	2	3	1	22	2	3	2	2	1	5	6	1	1	3.25	3.75	0	0	1	0	0	0	5	1	3	3.66667	3	2	1	0	4	4
358	2	3	4	4	4	3	3	1	22	2	3	2	2	1	5	6	1	1	3.5	5	1	0	0	0	1	0	3	1	2	3	2.66667	1.66667	0	1	3	4
359	1	3	4	4	4	3	3	2	45	3	3	1	3	2	6	8	2	1	4.25	2	0	1	0	0	0	1	2	1	2.33333	3.33333	2.33333	2	1	0	2.66667	2.66667
359	2	4	5	5	4	4	2	2	45	3	3	1	3	2	6	8	2	1	5	3.25	0	1	0	0	0	1	2	1	3.33333	3.66667	2.33333	3	0	1	3.66667	3.66667
360	1	4	4	3	5	3	2	2	36	2	3	2	4	2	2	8	2	1	4	4.75	1	1	0	1	0	0	4	1	3.66667	3.66667	3.66667	4	1	0	4.66667	4.33333
360	2	4	4	2	5	3	2	2	36	2	3	2	4	2	2	8	2	1	3.25	3.75	1	1	0	1	0	0	4	1	3.66667	2.66667	3	3.66667	0	1	3.66667	5
361	1	4	3	3	4	5	3	2	21	2	3	1	3	2	6	8	1	1	2.75	2.25	1	0	0	0	1	0	3	1	2.33333	4	2	1.66667	1	0	3	3
361	2	5	4	2	3	4	2	2	21	2	3	1	3	2	6	8	1	1	3.25	3.5	0	0	1	0	0	0	5	1	3	4	3	3	0	1	4.66667	4.33333
362	1	4	4	5	5	5	1	1	49	3	2	2	4	2	3	9	2	1	4.5	4.75	1	1	0	1	0	0	4	1	5	4.66667	4.33333	4	1	0	4.66667	5
362	2	4	5	5	5	1	5	1	49	3	2	2	4	2	3	9	2	1	1	1	0	0	0	0	0	0	1	1	1	1.66667	1	1	0	1	1.66667	2.33333
363	1	5	5	5	5	1	5	2	39	3	3	1	4	2	4	3	2	1	1	1	0	0	0	0	0	0	1	1	1	1	1	1	1	0	1	1
363	2	5	5	1	5	1	5	2	39	3	3	1	4	2	4	3	2	1	1	1	0	0	0	0	0	0	1	1	2.33333	1	1	1	0	1	1	1
364	1	5	5	3	5	4	1	2	49	2	1	2	4	2	10	11	2	1	4.25	4.5	0	0	1	0	0	0	5	1	3.66667	4	3.33333	4	1	0	2.66667	2.33333
364	2	5	4	4	4	3	2	2	49	2	1	2	4	2	10	11	2	1	3	4	1	0	0	0	1	0	3	1	1.33333	2.33333	1.33333	2	0	1	3.66667	3.33333
365	1	5	5	1	5	5	2	2	35	3	3	1	4	4	3	8	1	1	5	5	1	1	0	1	0	0	4	1	4	4.66667	4	4	1	0	5	4.66667
365	2	5	5	1	5	1	5	2	35	3	3	1	4	4	3	8	1	1	1	1	0	0	0	0	0	0	1	1	1	1	1	1	0	1	1	1
366	1	4	5	5	5	1	5	2	31	3	3	1	3	2	3	7	2	6	1	1	0	0	0	0	0	0	1	1	1	1	1	1.33333	1	0	1	1
366	2	4	4	3	3	2	3	2	31	3	3	1	3	2	3	7	2	6	1.5	1.25	1	0	0	0	1	0	3	1	1.66667	2.66667	1.66667	1.33333	0	1	3.66667	2
367	1	5	5	1	5	5	1	1	59	1	2	3	4	1	10	10	1	1	2.5	4	1	0	0	0	1	0	3	1	5	4.33333	4	4	1	0	3	3
367	2	4	5	3	5	4	1	1	59	1	2	3	4	1	10	10	1	1	4.75	4.25	0	0	1	0	0	0	5	1	3	4.66667	3	2	0	1	3.33333	4.33333
368	1	2	4	3	5	2	2	1	22	3	3	1	2	2	1	2	1	2	4.5	4	0	0	1	0	0	0	5	1	3	3	2.33333	2.33333	1	0	4	4
368	2	3	4	2	4	2	3	1	22	3	3	1	2	2	1	2	1	2	4.25	5	1	1	0	1	0	0	4	1	2.33333	2.33333	1.66667	2.33333	0	1	3	3
369	1	5	3	4	3	3	4	1	27	3	3	1	3	2	6	9	1	1	4.75	2.75	0	1	0	0	0	1	2	1	3	3	2.66667	1.66667	1	0	4.33333	2.33333
369	2	4	4	4	5	1	5	1	27	3	3	1	3	2	6	9	1	1	1	1	0	0	0	0	0	0	1	1	1	1	1	1.66667	0	1	1	1
370	1	3	4	3	5	2	4	2	42	3	3	2	4	2	5	7	2	1	1	1	0	0	0	0	0	0	1	1	1.66667	2	2	1	1	0	1.66667	2
370	2	5	4	4	3	3	4	2	42	3	3	2	4	2	5	7	2	1	2.5	4	0	0	1	0	0	0	5	1	2	2.66667	2	3.33333	0	1	4	3.66667
371	1	3	4	2	3	3	2	1	35	3	3	1	2	1	6	6	1	1	3.75	4.25	0	0	1	0	0	0	5	1	2.66667	4	3.66667	2	1	0	3.66667	3.66667
371	2	3	4	3	3	3	2	1	35	3	3	1	2	1	6	6	1	1	4	4	0	1	0	0	0	1	2	1	3.66667	4	4	4	0	1	3	4
372	1	3	4	3	3	4	3	2	24	3	2	2	3	3	6	6	1	4	2.5	2	0	1	0	0	0	1	2	1	2	3	2.33333	2	1	0	2.33333	2.66667
372	2	3	4	3	3	3	3	2	24	3	2	2	3	3	6	6	1	4	3.5	3	0	0	0	0	0	0	1	1	2	2	2	2.66667	0	1	2	2
373	1	5	5	2	4	3	4	1	38	3	3	1	4	2	6	6	1	1	3.25	3.5	1	0	0	0	1	0	3	1	1	3.66667	2.66667	1	1	0	4	4.33333
373	2	5	5	3	5	1	5	1	38	3	3	1	4	2	6	6	1	1	3.5	3.75	1	0	0	0	1	0	3	1	1.33333	3.33333	3.33333	1	0	1	3	2.33333
374	1	2	3	2	3	3	3	1	22	2	3	1	3	2	2	2	1	1	4.5	1	0	1	0	0	0	1	2	1	1.33333	2.33333	2.33333	1.66667	1	0	2	1
374	2	3	4	2	4	4	4	1	22	2	3	1	3	2	2	2	1	1	4.5	3.5	0	1	0	0	0	1	2	1	2	3.33333	3	1.66667	0	1	3	2.33333
375	1	4	4	3	3	3	4	1	21	2	3	1	3	2	2	2	1	4	3	2	0	0	0	0	0	0	1	1	2	3.33333	3	2.33333	1	0	3.33333	3.66667
375	2	4	4	3	4	4	3	1	21	2	3	1	3	2	2	2	1	4	2.75	3.5	1	0	0	0	1	0	3	1	4	4	3.66667	2.66667	0	1	4	4
376	1	4	4	3	5	1	5	2	36	2	3	1	3	1	1	1	1	1	2	3	0	0	0	0	0	0	1	1	1	1	1	1	1	0	1	1.33333
376	2	3	4	3	3	3	3	2	36	2	3	1	3	1	1	1	1	1	4	4.25	1	1	0	1	0	0	4	1	1	1.66667	1	2	0	1	4	3.66667
377	1	3	3	2	3	2	3	2	43	3	3	2	2	2	3	1	2	1	3.25	4	0	1	0	0	0	1	2	1	2.66667	2	1.66667	1.33333	1	0	4	4
377	2	3	3	4	4	3	2	2	43	3	3	2	2	2	3	1	2	1	3.5	4.75	1	1	0	1	0	0	4	1	3.33333	1.33333	2	2	0	1	4.33333	4.33333
378	1	5	4	4	4	3	3	3	53	2	2	1	4	2	1	1	2	1	4.25	3.75	0	1	0	0	0	1	2	1	1.33333	4	3.33333	1.66667	1	0	2.33333	2.33333
378	2	3	4	2	4	2	4	3	53	2	2	1	4	2	1	1	2	1	3.5	3.75	0	0	1	0	0	0	5	1	1.33333	4	3.33333	1.66667	0	1	3	2.66667
379	1	5	4	2	4	3	3	2	24	2	2		3	2	1	4	1	1	4.75	2.75	0	1	0	0	0	1	2	1	2	1.66667	1.33333	2.33333	1	0	1.66667	2
379	2	4	4	1	4	4	2	2	24	2	2		3	2	1	4	1	1	4.5	5	1	1	0	1	0	0	4	1	3	2.33333	2.33333	4	0	1	2.33333	2.66667
380	1	3	4	3	4	4	3	1	23	4	3	1	3	2	1	2	2	1	4	3	0	1	0	0	0	1	2	1	4	4	4	2.66667	1	0	4.33333	4
380	2	3	4	3	4	3	3	1	23	4	3	1	3	2	1	2	2	1	3	4	0	0	1	0	0	0	5	1	2	2.33333	2	2	0	1	2.33333	2.33333
381	1	5	5	4	5	1	3	1	49	3	2	1	4	4	4	6	1	2	1.25	1.25	0	0	0	0	0	0	1	1	1.33333	1.66667	1	1	1	0	1.33333	2.33333
381	2	3	3	2	4	2	3	1	49	3	2	1	4	4	4	6	1	2	3.75	3.75	0	1	0	0	0	1	2	1	2.33333	4	3	1	0	1	3.33333	2
382	1	4	4	4	4	3	3	1	19	2	3	1	1	1	2	4	1	1	4	3	1	1	0	1	0	0	4	1	2	3	2	2.33333	1	0	4.33333	4
382	2	4	4	3	3	2	4	1	19	2	3	1	1	1	2	4	1	1	1.25	5	1	0	0	0	1	0	3	1	1.33333	2.33333	1.33333	2	0	1	3.33333	3
383	1	3	3	3	3	3	2	1	28	2	3	1	1	2	1	1	2	1	3	4	1	0	0	0	1	0	3	1	4	3.66667	3.66667	3.33333	1	0	4.33333	4
383	2	5	5	4	4	1	5	1	28	2	3	1	1	2	1	1	2	1	1	1	0	0	0	0	0	0	1	1	1.33333	2	1.33333	1	0	1	2	2
384	1	3	4	4	4	3	2	2	51	3	3	1	3	2	5	6	2	1	4	4.5	0	0	1	0	0	0	5	1	3	3	1.66667	2.33333	1	0	2	3.33333
384	2	5	4	3	3	2	3	2	51	3	3	1	3	2	5	6	2	1	1	3.5	1	0	0	0	1	0	3	1	2	2.33333	1	3	0	1	1.33333	2.66667
385	1	4	4	4	4	4	4	1	22	3	3	1	3	2	1	2	2	1	1.5	3	0	0	0	0	0	0	1	1	2	2	2	2	1	0	2	3.33333
385	2	4	4	3	4	4	4	1	22	3	3	1	3	2	1	2	2	1	1.5	1.5	0	0	0	0	0	0	1	1	2	2	2	1.66667	0	1	2	2
386	1	4	4	3	3	4	3	2	38	4	3	1	2	2	5	5	2	4	4	3.75	1	1	0	1	0	0	4	1	4	4	4	3	1	0	4	3.66667
386	2	4	4	3	3	2	3	2	38	4	3	1	2	2	5	5	2	4	3.5	4	0	0	1	0	0	0	5	1	4	3.66667	3.33333	2	0	1	4	4
387	1	4	4	5	4	4	2	1	40	3	1	2	4	2	6	7	2	1	4.75	4.75	1	1	0	1	0	0	4	1	2	4	3	2	1	0	4.33333	4
387	2	4	4	4	4	3	3	1	40	3	1	2	4	2	6	7	2	1	4.75	3	0	1	0	0	0	1	2	1	2	4	3	2.33333	0	1	3.66667	3.66667
388	1	4	5	2	5	5	1	1	19	2	3	2	3	2	8	7	2	2	5	4.5	1	1	0	1	0	0	4	1	4.66667	4.33333	3	4.33333	1	0	4	4.33333
388	2	5	4	4	4	3	2	1	19	2	3	2	3	2	8	7	2	2	4.5	4.25	0	0	1	0	0	0	5	1	3.66667	3.66667	2.66667	2.33333	0	1	3.33333	4
389	1	3	4	3	4	1	5	2	31	3	3	1	3	2	3	7	1	3	1	1	0	0	0	0	0	0	1	1	1.33333	1.33333	1.66667	1.33333	1	0	2	2.66667
389	2	3	4	5	3	2	2	2	31	3	3	1	3	2	3	7	1	3	3.75	4.25	0	1	0	0	0	1	2	1	2.66667	3.33333	1.66667	2	0	1	3.33333	2.33333
390	1	3	3	4	3	3	4	2	32	3	3	1	3	1	3	2	2	6	3.25	3.25	1	0	0	0	1	0	3	1	1.66667	1.66667	2	2.33333	1	0	3	3.33333
390	2	3	4	3	4	3	3	2	32	3	3	1	3	1	3	2	2	6	1.75	3.5	0	0	1	0	0	0	5	1	2.33333	3	2.33333	1.66667	0	1	3.66667	4
391	1	4	4	4	4	4	3	1	49	2	3	1	3	2	2	4	1	1	4.25	2.5	0	1	0	0	0	1	2	1	2.33333	3.66667	4	1.33333	1	0	3	1.66667
391	2	4	3	4	3	3	3	1	49	2	3	1	3	2	2	4	1	1	4.25	3.5	0	1	0	0	0	1	2	1	4	4	4	3.33333	0	1	3	3.66667
392	1	3	4	3	4	4	3	1	46	3	3	1	4	2	1	2	1	1	3.75	1.25	0	1	0	0	0	1	2	1	3	3.33333	2	2.33333	1	0	2.66667	3.33333
392	2	5	5	3	5	1	5	1	46	3	3	1	4	2	1	2	1	1	1	1	0	0	0	0	0	0	1	1	1	1	1	1	0	1	1	1
393	1	4	4	4	4	1	4	2	19	2	3	1	4	1	2	3	2	1	1	1	0	0	0	0	0	0	1	1	1	1	1	1.66667	1	0	1	1
393	2	3	4	3	4	3	3	2	19	2	3	1	4	1	2	3	2	1	3.5	4	1	1	0	1	0	0	4	1	2.66667	3.33333	2.66667	2.66667	0	1	4	4
394	1	5	4	3	4	3	3	1	59	2	3	1	4	2	3	9	1	1	3.25	4	0	0	1	0	0	0	5	1	4.33333	3.66667	3	2.66667	1	0	4	4
394	2	5	4	3	4	3	4	1	59	2	3	1	4	2	3	9	1	1	2.5	4	0	1	0	0	0	1	2	1	2	3.33333	1.33333	1.66667	0	1	4	3.33333
395	1	5	5	4	5	1	5	1	32	3	2	1	4	2	6	6	1	1	1	1	0	0	0	0	0	0	1	1	1	1	1	1	1	0	2.33333	1
395	2	3	3	3	4	2	4	1	32	3	2	1	4	2	6	6	1	1	4	1.25	0	1	0	0	0	1	2	1	1.33333	1.66667	1.33333	2	0	1	3	1
396	1	3	3	2	3	2	3	3	28	2	3	1	4	1	5	5	2	1	4	2.25	0	1	0	0	0	1	2	1	2.66667	3	2	2	1	0	2	2.33333
396	2	3	4	3	3	1	2	3	28	2	3	1	4	1	5	5	2	1	2	3.75	1	0	0	0	1	0	3	1	2.66667	2.33333	2.33333	2	0	1	4	2.66667
397	1	3	4	3	4	3	3	2	29	4	1	2	3	2	6	7	1	1	3.5	2.5	0	1	0	0	0	1	2	1	3.33333	4	3.33333	2	1	0	3.66667	4
397	2	4	4	2	4	1	4	2	29	4	1	2	3	2	6	7	1	1	2	2	0	0	0	0	0	0	1	1	2	1.66667	2	1.66667	0	1	2	2
398	1	4	4	4	4	4	2	1	47	3	3	2	3	2	8	5	2	1	4	3.75	1	1	0	1	0	0	4	1	4	3.33333	4	3	1	0	4.66667	4.33333
398	2	5	5	2	5	1	4	1	47	3	3	2	3	2	8	5	2	1	1	1.25	0	0	0	0	0	0	1	1	1.33333	2.33333	1.66667	1.66667	0	1	1	2.33333
399	1	2	5	5	5	5	1	2	33	2	2	2	3	2	6	6	1	1	5	4.75	0	0	1	0	0	0	5	1	4	4.33333	4.33333	5	1	0	4	4
399	2	5	3	1	5	5	1	2	33	2	2	2	3	2	6	6	1	1	5	5	1	1	0	1	0	0	4	1	5	5	5	5	0	1	3.66667	5
400	1	5	5	3	5	2	3	2	22	3	3	1	4	2	6	6	2	2	1.75	1.75	0	0	0	0	0	0	1	1	2	2	3	2	1	0	1.33333	1.66667
400	2	4	4	3	5	4	3	2	22	3	3	1	4	2	6	6	2	2	1.5	1	0	0	0	0	0	0	1	1	1	2	3	1.33333	0	1	3	3
401	1	3	4	4	4	3	3	2	38	2	3	1	3	1	1	1	1	1	5	2.25	1	1	0	1	0	0	4	1	1.33333	2.33333	1.33333	3.33333	1	0	3.66667	2.66667
401	2	3	4	3	4	5	2	2	38	2	3	1	3	1	1	1	1	1	5	4	0	1	0	0	0	1	2	1	4	3.33333	3.33333	5	0	1	4	3
402	1	4	4	4	4	3	3	1	33	2	3	1	1	1	1	5	1	6	4.25	3.75	0	0	1	0	0	0	5	1	3	3.66667	3.33333	1.66667	1	0	3.66667	2.66667
402	2	5	3	4	3	2	5	1	33	2	3	1	1	1	1	5	1	6	1	3.75	1	0	0	0	1	0	3	1	1	1	1	1	0	1	2.33333	2
403	1	5	4	4	5	2	4	2	36	2	3	1	4	2	4	4	2	2	3.5	3.25	0	1	0	0	0	1	2	1	2	2	2	2	1	0	2	2
403	2	5	4	4	3	4	3	2	36	2	3	1	4	2	4	4	2	2	5	5	1	1	0	1	0	0	4	1	3.66667	4.66667	3.66667	2.66667	0	1	4	4
404	1	5	5	4	5	5	4	2	23	2	1	4	3	1	11	11	1	5	4	4.5	1	0	0	0	1	0	3	1	2.66667	4.66667	4	1.66667	1	0	3.33333	4.66667
404	2	4	5	4	5	5	3	2	23	2	1	4	3	1	11	11	1	5	5	5	0	0	1	0	0	0	5	1	2.33333	3	3.66667	1.66667	0	1	3.66667	4
405	1	5	5	5	1	1	1	2	35	4	3	1	4	2	1	1	2	1	5	5	0	0	1	0	0	0	5	1	5	5	3.66667	3.66667	1	0	5	5
405	2	5	5	1	5	1	5	2	35	4	3	1	4	2	1	1	2	1	1	1	0	0	0	0	0	0	1	1	1	1	2.33333	1	0	1	1	1
406	1	3	3	3	3	2	3	1	21	3	3	1	2	2	3	4	2	4	2	4.5	1	0	0	0	1	0	3	1	2.66667	3	2	2	1	0	2.66667	3
406	2	4	4	3	4	3	2	1	21	3	3	1	2	2	3	4	2	4	4	4	0	1	0	0	0	1	2	1	3	3.33333	3.66667	4	0	1	3.33333	3.66667
407	1	3	4	5	3	2	4	2	41	3	3	2	4	2	5	6	1	1	3	1.5	0	1	0	0	0	1	2	1	2	2.33333	2	2	1	0	3	3.66667
407	2	2	4	2	4	2	3	2	41	3	3	2	4	2	5	6	1	1	3.25	1.25	0	1	0	0	0	1	2	1	1.33333	2.66667	1.66667	1	0	1	3.66667	3.33333
408	1	5	5	5	3	4	3	1	27	2	2	3	1	1	11	11	1	1	4.25	4.5	1	1	0	1	0	0	4	1	3	3.33333	3	3	1	0	5	4.66667
408	2	3	4	3	4	1	4	1	27	2	2	3	1	1	11	11	1	1	4	3	0	1	0	0	0	1	2	1	2.33333	1	2.33333	2.66667	0	1	1.66667	1.66667
409	1	2	3	3	3	1	2	2	49	3	2	2	4	2	7	8	1	1	3	1.25	0	1	0	0	0	1	2	1	3	2.66667	1.33333	1	1	0	2.66667	2.66667
409	2	2	3	5	3	1	3	2	49	3	2	2	4	2	7	8	1	1	2	2	0	0	0	0	0	0	1	1	3	2.66667	3	1.33333	0	1	1.33333	1.66667
410	1	4	4	4	4	4	2	2	35	3	3	2	2	2	4	6	2	1	4.75	3.75	1	1	0	1	0	0	4	1	3.66667	3.66667	3.66667	4.33333	1	0	4.66667	4.33333
410	2	3	4	4	4	3	2	2	35	3	3	2	2	2	4	6	2	1	4	4	0	0	1	0	0	0	5	1	4	3.33333	3	4	0	1	3.33333	3.33333
411	1	3	4	3	4	2	2	1	55	2	3	1	2	1	1	1	1	1	3.5	4	0	0	1	0	0	0	5	1	2	3.66667	4	2	1	0	3.66667	3.66667
411	2	4	4	1	4	4	1	1	55	2	3	1	2	1	1	1	1	1	5	4.5	1	1	0	1	0	0	4	1	4	4.33333	3.66667	3.66667	0	1	4	4.66667
412	1	5	4	1	4	4	1	2	29	3	3	1	4	2	1	1	2	6	5	5	0	0	1	0	0	0	5	1	5	4.33333	3	4.33333	1	0	5	4.33333
412	2	5	5	4	5	1	5	2	29	3	3	1	4	2	1	1	2	6	1	1	0	0	0	0	0	0	1	1	1	1.33333	1.66667	1.33333	0	1	1	1.33333
413	1	3	3	5	4	2	4	2	67	4	1	2	4	2	5	9	1	1	3.5	3.25	0	1	0	0	0	1	2	1	1	1	1	2	1	0	2.33333	1.66667
413	2	3	4	3	3	2	4	2	67	4	1	2	4	2	5	9	1	1	3.25	2	1	1	0	1	0	0	4	1	1	1	1	2.33333	0	1	2.33333	1
414	1	5	5	5	5	1	5	1	31	3	3	1	4	2	1	1	2	6	1	1	0	0	0	0	0	0	1	1	1	1	1	1	1	0	1	1
414	2	5	4	4	4	3	3	1	31	3	3	1	4	2	1	1	2	6	1	4	1	0	0	0	1	0	3	1	2	2.33333	2.33333	2	0	1	3.33333	2.66667
415	1	3	3	2	3	3	2	2	30	3	1	4	4	1	6	6	1	2	3.5	4	0	1	0	0	0	1	2	1	3.66667	3	2.66667	2.66667	1	0	3.33333	2.33333
415	2	3	3	3	3	3	2	2	30	3	1	4	4	1	6	6	1	2	1.25	4.5	1	0	0	0	1	0	3	1	2.33333	2.33333	1.66667	2.33333	0	1	3.33333	2.66667
416	1	3	4	2	3	1	4	1	20	3	3	1	1	1	3	6	1	4	1	1.25	0	0	0	0	0	0	1	1	2	2.33333	1.33333	2.33333	1	0	2	3
416	2	3	3	3	3	2	3	1	20	3	3	1	1	1	3	6	1	4	4	2.75	0	1	0	0	0	1	2	1	3	3.33333	2.66667	2.33333	0	1	3.33333	3.66667
417	1	4	4	3	5	3	4	2	29	3	3	1	2	1	6	6	1	1	2.5	1	1	1	0	1	0	0	4	1	2	3.33333	1	1.66667	1	0	2	3.66667
417	2	4	3	5	4	4	4	2	29	3	3	1	2	1	6	6	1	1	1.5	1	0	1	0	0	0	1	2	1	1.66667	2.33333	1	2	0	1	2	2.66667
418	1	3	4	2	3	3	3	2	22	3	3	1	3	2	2	3	2	4	4.75	2	0	1	0	0	0	1	2	1	3.66667	3	2.33333	3	1	0	3	4
418	2	4	4	4	5	1	5	2	22	3	3	1	3	2	2	3	2	4	1	1	0	0	0	0	0	0	1	1	1	1	1	1	0	1	1	1
419	1	2	3	3	4	4	3	2	48	2	3	1	4	3	2	4	1	1	4.25	3.5	1	1	0	1	0	0	4	1	3.33333	4	3	2.33333	1	0	4	2.33333
419	2	5	5	3	5	5	1	2	48	2	3	1	4	3	2	4	1	1	4.5	4.5	1	1	0	1	0	0	4	1	4.33333	4.66667	5	4.66667	0	1	4	2
420	1	3	3	5	3	2	3	3	20	3	3	1	4	1	1	1	2	1	2	3.75	0	0	1	0	0	0	5	1	3	3	3	3	1	0	3	3
420	2	5	4	5	4	2	4	3	20	3	3	1	4	1	1	1	2	1	1	3.25	1	0	0	0	1	0	3	1	1.66667	1.33333	1	1	0	1	2	1
421	1	4	5	4	5	4	2	2	29	3	3	2	4	2	8	10	1	1	4	3	1	1	0	1	0	0	4	1	3.66667	2.33333	2.33333	2.66667	1	0	3.33333	3.66667
421	2	5	5	4	5	1	5	2	29	3	3	2	4	2	8	10	1	1	1	1	0	0	0	0	0	0	1	1	1.66667	1	1	1	0	1	1	1.33333
422	1	3	3	2	3	3	3	1	28	3	3	2	4	2	2	2	1	3	4	3	1	1	0	1	0	0	4	1	3	3	3	3.33333	1	0	3.33333	3.33333
422	2	3	3	3	3	3	3	1	28	3	3	2	4	2	2	2	1	3	3	3.75	0	0	1	0	0	0	5	1	3	3	3	1.66667	0	1	3.33333	3.33333
423	1	3	3	4	3	2	3	1	49	3	3	1	4	2	7	7	2	1	1.5	1.75	0	1	0	0	0	1	2	1	1.66667	2	1	2	1	0	2	2.33333
423	2	3	4	2	4	4	1	1	49	3	3	1	4	2	7	7	2	1	3.75	4.25	0	0	1	0	0	0	5	1	4	4	3.66667	4	0	1	3.66667	3.66667
424	1	4	3	3	4	2	3	1	51	3	1	2	4	2	6	8	1	1	2	3.25	1	0	0	0	1	0	3	1	1.66667	2.33333	1.33333	1.33333	1	0	3	4
424	2	4	4	2	4	4	2	1	51	3	1	2	4	2	6	8	1	1	2.25	4.5	0	0	1	0	0	0	5	1	3.66667	2.66667	2.33333	4	0	1	4	4
425	1	3	3	2	2	2	2	2	21	3	1	3	1	1	9	6	1	1	3	3	0	0	1	0	0	0	5	1	3	3	3	3	1	0	3	3
425	2	4	4	2	3	1	4	2	21	3	1	3	1	1	9	6	1	1	2	2	0	0	0	0	0	0	1	1	2.33333	2.66667	2.66667	2	0	1	3	3
426	1	3	4	4	4	4	2	1	25	3	3	1	4	2	3	5	1	1	4	5	1	1	0	1	0	0	4	1	4.33333	4.66667	4	4	1	0	4.66667	4.66667
426	2	5	4	4	4	1	5	1	25	3	3	1	4	2	3	5	1	1	1	1	0	0	0	0	0	0	1	1	1.33333	1	1	1	0	1	1	1
427	1	3	2	2	3	3	2	2	38	2	3	1	4	1	1	1	2	1	4	3.75	0	1	0	0	0	1	2	1	3.66667	4	3.66667	4	1	0	4.33333	4.66667
427	2	4	5	4	5	2	5	2	38	2	3	1	4	1	1	1	2	1	3	2.5	0	0	0	0	0	0	1	1	1	1	1	1	0	1	1	1
428	1	5	5	4	5	1	5	2	41	3	3	1	4	2	3	7	2	1	1	1.5	0	0	0	0	0	0	1	1	1	1	1	1	1	0	1	1.66667
428	2	5	4	4	5	1	5	2	41	3	3	1	4	2	3	7	2	1	1	1	0	0	0	0	0	0	1	1	1	1	1	1	0	1	1	1
429	1	2	2	3	2	1	3	2	36	3	3	1	4	4	2	2	1	1	3.5	3.75	1	0	0	0	1	0	3	1	2	3.33333	2	2	1	0	4	3.66667
429	2	3	4	2	3	1	5	2	36	3	3	1	4	4	2	2	1	1	3.75	1	0	1	0	0	0	1	2	1	1	1	1	1	0	1	1	1
430	1	3	3	4	3	1	3	2	35	4	2	2	3	2	6	6	2	1	3	3	0	1	0	0	0	1	2	1	2	2	2.33333	2.33333	1	0	2.66667	2.33333
430	2	4	4	4	4	1	4	2	35	4	2	2	3	2	6	6	2	1	2.5	3	0	0	0	0	0	0	1	1	2	2	2	2	0	1	3.66667	2
431	1	4	4	3	4	2	2	2	19	2	3	2	1	1	6	6	2	3	5	1	0	1	0	0	0	1	2	1	3.66667	1.66667	3.33333	2.33333	1	0	3.66667	1
431	2	3	4	2	4	3	2	2	19	2	3	2	1	1	6	6	2	3	4.25	3.75	0	0	1	0	0	0	5	1	3	3.66667	3.33333	3	0	1	4	4
432	1	5	4	4	4	1	5	1	19	2	3	1	3	2	1	2	2	1	1	4.5	1	0	0	0	1	0	3	1	1.33333	3	2	2	1	0	3	2.66667
432	2	3	3	5	4	3	2	1	19	2	3	1	3	2	1	2	2	1	4	4	1	1	0	1	0	0	4	1	3	4.33333	2	4	0	1	3.66667	4.33333
433	1	4	4	4	5	1	5	2	50	3	3	1	4	1	2	2	2	1	1	1	0	0	0	0	0	0	1	1	1	1	1	1	1	0	1	1
433	2	4	4	4	4	4	2	2	50	3	3	1	4	1	2	2	2	1	4.5	2.5	0	1	0	0	0	1	2	1	2	3.66667	2.33333	2	0	1	4	4
434	1	5	4	3	4	1	4	2	32	2	3	1	3	1	1	1	2	1	1	3.5	1	0	0	0	1	0	3	1	1.66667	1.66667	1	1.33333	1	0	2.66667	3
434	2	5	4	3	4	3	3	2	32	2	3	1	3	1	1	1	2	1	4.5	4.25	0	0	1	0	0	0	5	1	3	4	2.66667	2	0	1	3.66667	4.33333
435	1	5	4	5	5	4	4	2	62	2	1	4	3	2	8	10	1	1	2	3.75	1	0	0	0	1	0	3	1	2.33333	3	2	2.33333	1	0	3.66667	2.66667
435	2	4	5	3	4	1	3	2	62	2	1	4	3	2	8	10	1	1	1	1.25	0	0	0	0	0	0	1	1	1.66667	1	1	1.66667	0	1	1	1.66667
436	1	3	5	2	4	3	4	2	31	3	3	1	4	2	2	6	2	1	1	3.75	0	0	1	0	0	0	5	1	2.66667	1	1	1	1	0	2.66667	2.33333
436	2	5	4	3	5	2	4	2	31	3	3	1	4	2	2	6	2	1	1.75	2.25	0	0	1	0	0	0	5	1	2.33333	1.66667	1.66667	1.33333	0	1	2.33333	2.66667
437	1	3	3	3	3	3	4	2	44	3	3	1	4	2	3	9	2	1	1.5	3	1	0	0	0	1	0	3	1	2.33333	1.33333	2	2.33333	1	0	3	3
437	2	3	3	5	5	4	1	2	44	3	3	1	4	2	3	9	2	1	4.5	4.25	0	0	1	0	0	0	5	1	3.66667	4.33333	3.66667	3.33333	0	1	4	2
438	1	4	4	3	4	4	2	1	23	4	3	1	4	2	2	2	1	1	3	4.5	0	0	1	0	0	0	5	1	3.33333	3.66667	3.33333	4	1	0	4	4.33333
438	2	4	4	3	4	4	2	1	23	4	3	1	4	2	2	2	1	1	4	4	0	0	1	0	0	0	5	1	3.66667	4	3.33333	4	0	1	4	4
439	1	4	4	3	3	2	5	2	39	3	3	1	3	2	2	6	2	2	4.75	2	0	1	0	0	0	1	2	1	1	1.66667	1.66667	1	1	0	2	3.33333
439	2	5	5	5	5	5	1	2	39	3	3	1	3	2	2	6	2	2	5	5	1	1	0	1	0	0	4	1	1.66667	4.66667	4	2	0	1	5	5
440	1	4	5	5	5	5	1	2	22	3	3	1	1	1	1	1	2	4	4.25	3.5	1	1	0	1	0	0	4	1	5	3.33333	4.66667	3.66667	1	0	4	4.33333
440	2	5	4	2	5	1	3	2	22	3	3	1	1	1	1	1	2	4	3	3.25	1	0	0	0	1	0	3	1	2.66667	1	1	1.66667	0	1	2.66667	2.66667
441	1	5	4	5	5	4	3	1	72	3	3	1	3	1	1	1	1	1	4.5	4	1	1	0	1	0	0	4	1	2.66667	2.66667	1.33333	2	1	0	3.66667	4
441	2	5	5	5	5	5	5	1	72	3	3	1	3	1	1	1	1	1	4	3.5	0	1	0	0	0	1	2	1	2	3.33333	1	2	0	1	4.33333	4
442	1	4	4	3	4	2	4	2	75	3	2	2	3	1	9	9	2	1	2.75	1.75	0	1	0	0	0	1	2	1	2	2	1	1.66667	1	0	1.66667	2.33333
442	2	4	3	3	4	3	3	2	75	3	2	2	3	1	9	9	2	1	2.5	3.75	0	0	1	0	0	0	5	1	2	2.33333	2	1.66667	0	1	2.66667	2.66667
443	1	4	4	2	4	3	3	2	36	2	3	1	4	1	4	4	1	1	2	4	1	0	0	0	1	0	3	1	2	2	2	2	1	0	4	4
443	2	4	4	2	4	3	3	2	36	2	3	1	4	1	4	4	1	1	2	4	1	0	0	0	1	0	3	1	2	2	2	2	0	1	4	4
444	1	3	3	3	4	2	4	1	59	3	3	2	4	2	7	10	1	1	2.75	3.75	1	0	0	0	1	0	3	1	2.33333	2.33333	1.66667	2	1	0	2.66667	1.66667
444	2	3	4	2	4	3	1	1	59	3	3	2	4	2	7	10	1	1	4.75	4	1	1	0	1	0	0	4	1	3.66667	4	3	2.66667	0	1	3.66667	3.66667
445	1	5	4	5	5	4	4	1	36	3	1	4	3	2	1	1	2	2	2.5	4.5	1	1	0	1	0	0	4	1	2	2	2	1.33333	1	0	2	1.33333
445	2	4	5	4	5	4	5	1	36	3	1	4	3	2	1	1	2	2	4.5	4	0	1	0	0	0	1	2	1	3	1.33333	1	2	0	1	3	2
446	1	4	4	3	3	3	3	2	59	2	2	3	4	4	5	6	2	1	3	3.25	0	0	0	0	0	0	1	1	2.33333	2.33333	2.66667	2.33333	1	0	2.66667	3
446	2	3	4	3	4	2	3	2	59	2	2	3	4	4	5	6	2	1	3.25	3	0	0	1	0	0	0	5	1	2.33333	2.66667	3.33333	2.33333	0	1	3.66667	3.33333
447	1	4	4	4	4	2	1	1	34	3	3	1	4	4	3	3	2	1	3.75	4	0	1	0	0	0	1	2	1	4.33333	4	3.66667	3.66667	1	0	3.33333	4
447	2	3	3	2	4	3	3	1	34	3	3	1	4	4	3	3	2	1	3	3.25	1	0	0	0	1	0	3	1	3.33333	2.33333	3	2	0	1	3	3
448	1	4	4	4	4	2	4	1	36	2	3	1	1	1	1	1	2	1	2.75	2	0	1	0	0	0	1	2	1	2	2.33333	2	2	1	0	2.66667	2
448	2	4	4	1	5	1	4	1	36	2	3	1	1	1	1	1	2	1	1	1.5	0	0	0	0	0	0	1	1	2	1.66667	2	1.33333	0	1	2	2
449	1	2	4	4	4	5	2	2	31	3	3	1	4	2	3	7	2	1	4.25	4	1	1	0	1	0	0	4	1	4	3.66667	2.33333	3.66667	1	0	4.33333	3.66667
449	2	4	4	3	4	1	4	2	31	3	3	1	4	2	3	7	2	1	1.25	2	0	0	0	0	0	0	1	1	2.33333	2	2	1.66667	0	1	2	2.66667
450	1	4	3	3	2	3	3	2	27	3	2	1	4	1	6	7	1	1	3.5	3.25	0	0	0	0	0	0	1	1	3	3	2.66667	2.66667	1	0	3	2.66667
450	2	3	3	3	3	3	2	2	27	3	2	1	4	1	6	7	1	1	3.5	3	1	0	0	0	1	0	3	1	3	3.66667	3.33333	3	0	1	3	2.66667
451	1	3	4	4	3	3	2	3	30	3	3	1	4	2	2	2	1	1	4.75	4.75	0	0	1	0	0	0	5	1	3.66667	4	3.66667	3	1	0	3.33333	3.33333
451	2	3	4	2	3	3	3	3	30	3	3	1	4	2	2	2	1	1	1	4.75	1	0	0	0	1	0	3	1	2	3	1.66667	2	0	1	3.33333	3
452	1	4	4	4	4	1	3	1	59	1	3	1	4	1	1	1	1	2	2.5	1	0	1	0	0	0	1	2	1	2	2.33333	1	1	1	0	1.66667	3.33333
452	2	5	4	4	5	1	4	1	59	1	3	1	4	1	1	1	1	2	1	1	0	0	0	0	0	0	1	1	1	1	1	1	0	1	1	1
453	1	4	4	1	4	4	1	1	70	2	3	1	4	1	2	2	2	1	5	4.5	1	1	0	1	0	0	4	1	3.66667	3.66667	3.33333	4	1	0	5	4
453	2	4	4	1	4	4	1	1	70	2	3	1	4	1	2	2	2	1	5	2.25	0	1	0	0	0	1	2	1	4.33333	4	3.66667	4	0	1	4	4
454	1	3	3	3	4	2	3	2	43	3	3	1	2	2	4	4	2	1	4	3.75	0	0	1	0	0	0	5	1	2.66667	2.33333	2	2	1	0	4	3.33333
454	2	5	4	3	4	4	4	2	43	3	3	1	2	2	4	4	2	1	2.5	4	1	0	0	0	1	0	3	1	3	2	2	2	0	1	2.33333	2.66667
455	1	3	3	3	4	4	2	1	21	2	2	2	2	2	6	6	1	1	4.75	4	1	1	0	1	0	0	4	1	4.66667	4.33333	3.33333	3.33333	1	0	5	4
455	2	3	3	2	4	3	2	1	21	2	2	2	2	2	6	6	1	1	4.5	4.25	0	0	1	0	0	0	5	1	5	4	3.66667	3.66667	0	1	4.33333	4
456	1	3	3	1	3	3	2	1	38	1	2	1	2	1	9	9	1	1	3.5	2.25	0	1	0	0	0	1	2	1	3.33333	2.66667	2	2	1	0	3.66667	3.33333
456	2	4	4	4	5	4	2	1	38	1	2	1	2	1	9	9	1	1	3.5	4	0	1	0	0	0	1	2	1	3.66667	4	4	4	0	1	4.33333	4.33333
457	1	4	3	4	3	3	3	2	29	2	2	2	3	2	5	7	1	1	3	3.75	1	0	0	0	1	0	3	1	3	2.66667	3.33333	3.33333	1	0	3.33333	3.66667
457	2	2	3	4	3	2	3	2	29	2	2	2	3	2	5	7	1	1	2.75	3.5	1	1	0	1	0	0	4	1	2.66667	3	4.66667	2.33333	0	1	4	3.33333
458	1	4	4	3	4	3	3	2	32	2	2	2	4	2	6	4	2	1	4	3.75	1	0	0	0	1	0	3	1	3.66667	4	3.66667	2.66667	1	0	4	3.66667
458	2	3	3	3	4	3	3	2	32	2	2	2	4	2	6	4	2	1	4	4	0	0	1	0	0	0	5	1	2.33333	4	4	3.33333	0	1	3.66667	3
459	1	5	4	5	4	1	4	2	35	2	2	2	4	2	5	7	2	2	1	4.5	1	0	0	0	1	0	3	1	1.66667	3.33333	1.33333	2	1	0	4	4.33333
459	2	3	3	4	3	1	4	2	35	2	2	2	4	2	5	7	2	2	4.25	1.5	0	1	0	0	0	1	2	1	1.33333	2.66667	1	1.33333	0	1	2	1.66667
460	1	4	3	4	4	2	4	2	22	3	1	2	4	2	9	11	1	4	1.25	4.25	1	0	0	0	1	0	3	1	2.33333	2	1.33333	2	1	0	3	4.33333
460	2	5	4	2	5	5	2	2	22	3	1	2	4	2	9	11	1	4	5	5	1	1	0	1	0	0	4	1	4.33333	4.33333	4	4.66667	0	1	4	5
461	1	4	4	3	5	4	3	2	39	2	3	1	2	2	2	2	2	1	4	4.25	1	1	0	1	0	0	4	1	3.33333	4	3.66667	2.66667	1	0	3.66667	3
461	2	5	4	3	4	3	3	2	39	2	3	1	2	2	2	2	2	1	1	5	1	0	0	0	1	0	3	1	2	3	2.33333	2	0	1	3.66667	4
462	1	2	3	2	4	2	3	1	23	4	3	1	4	2	1	1	2	1	4.5	1.25	0	1	0	0	0	1	2	1	3	2.66667	2	2.33333	1	0	2	2.66667
462	2	4	3	4	3	3	2	1	23	4	3	1	4	2	1	1	2	1	4	2.75	0	0	1	0	0	0	5	1	2.66667	3.33333	2.33333	2.33333	0	1	3.33333	3
463	1	5	5	4	5	1	4	2	66	3	3	1	3	3	2	4	2	1	1	1	0	0	0	0	0	0	1	1	1.66667	1	1.33333	1	1	0	1	1.66667
463	2	4	4	4	4	5	1	2	66	3	3	1	3	3	2	4	2	1	5	4.5	1	1	0	1	0	0	4	1	3.33333	3.33333	3	3.66667	0	1	4.33333	3.66667
464	1	3	4	3	5	2	5	1	22	3	3	1	2	2	1	1	1	1	1	1	0	0	0	0	0	0	1	1	1.33333	1	1.33333	1.33333	1	0	1	1
464	2	3	4	3	4	4	2	1	22	3	3	1	2	2	1	1	1	1	5	3.75	0	0	1	0	0	0	5	1	4	4	4.66667	4	0	1	4	4.66667
465	1	4	4	3	5	4	2	1	32	2	3	1	4	2	1	1	1	1	4.25	4.75	0	0	1	0	0	0	5	1	4.33333	4.33333	3.66667	3	1	0	5	5
465	2	3	4	3	4	4	2	1	32	2	3	1	4	2	1	1	1	1	4	4.5	1	0	0	0	1	0	3	1	4	4.33333	4	3	0	1	4.66667	4.66667
466	1	3	4	2	4	3	2	1	58	2	2	2	2	1	6	6	1	1	4	3.5	1	1	0	1	0	0	4	1	3	3.33333	2.33333	2.33333	1	0	4	4
466	2	4	4	1	5	4	2	1	58	2	2	2	2	1	6	6	1	1	4.5	4	1	1	0	1	0	0	4	1	3	4	2.66667	3	0	1	3.66667	4.33333
467	1	3	4	3	4	3	2	2	23	3	3	1	4	4	5	5	2	4	4.5	4	1	1	0	1	0	0	4	1	4	4.33333	3	3.66667	1	0	5	4.33333
467	2	4	4	2	3	2	2	2	23	3	3	1	4	4	5	5	2	4	4.25	4.25	1	0	0	0	1	0	3	1	3.66667	3	2.66667	2	0	1	4	3.66667
468	1	5	4	3	2	2	4	1	58	3	3	1	3	1	5	4	1	1	2	2.75	1	0	0	0	1	0	3	1	1.33333	3	2.66667	1	1	0	2	3.33333
468	2	4	4	3	3	3	4	1	58	3	3	1	3	1	5	4	1	1	2.75	4.5	1	0	0	0	1	0	3	1	2	2	1.33333	1.33333	0	1	3.66667	4
469	1	3	3	1	3	3	2	1	62	2	3	1	1	1	3	3	1	1	3.75	4.5	1	1	0	1	0	0	4	1	2	2.66667	2	1.66667	1	0	3	3
469	2	4	4	1	3	1	3	1	62	2	3	1	1	1	3	3	1	1	1	1	0	0	0	0	0	0	1	1	2	1.33333	2	1.66667	0	1	1	1.33333
470	1	4	4	4	4	4	2	2	24	2	2	2	3	2	5	5	2	2	4	4.25	0	0	1	0	0	0	5	1	4	4	4	4	1	0	3.66667	4
470	2	4	4	5	4	3	3	2	24	2	2	2	3	2	5	5	2	2	4	4.25	1	1	0	1	0	0	4	1	2.33333	4	2	3	0	1	3.66667	5
471	1	2	2	5	3	2	3	1	23	4	2	2	2	2	5	5	1	1	1	4.5	1	0	0	0	1	0	3	1	2	3.33333	2.66667	1.33333	1	0	4	3.33333
471	2	4	4	5	4	4	2	1	23	4	2	2	2	2	5	5	1	1	4	4	0	0	1	0	0	0	5	1	2	2.33333	2	1.33333	0	1	5	4.66667
472	1	4	4	4	3	2	3	1	42	2	2	1	4	2	6	6	2	1	4	3.75	0	1	0	0	0	1	2	1	2.66667	3	3.33333	1.66667	1	0	4.66667	4.33333
472	2	5	5	2	5	5	1	1	42	2	2	1	4	2	6	6	2	1	5	4.75	0	0	1	0	0	0	5	1	5	4.33333	4.33333	3	0	1	4.66667	4.66667
473	1	4	3	4	4	2	3	2	38	2	3	2	4	2	4	8	1	1	2.25	3.75	1	0	0	0	1	0	3	1	2	3.33333	2.33333	2	1	0	3	3.66667
473	2	4	4	1	4	2	2	2	38	2	3	2	4	2	4	8	1	1	1.5	3.75	1	0	0	0	1	0	3	1	2	3	2.33333	2.66667	0	1	3.33333	3.66667
474	1	4	4	2	4	2	2	2	27	3	3	2	4	2	4	10	1	1	4	2	0	1	0	0	0	1	2	1	2.66667	3.33333	1.66667	3.33333	1	0	4	4
474	2	4	5	5	4	3	2	2	27	3	3	2	4	2	4	10	1	1	4	3.75	1	1	0	1	0	0	4	1	4	4	2.66667	3.33333	0	1	3	3.33333
475	1	3	4	3	4	4	2	2	50	2	3	1	4	2	2	2	1	1	4.5	4.5	1	1	0	1	0	0	4	1	4	3.66667	1.33333	3.66667	1	0	3.33333	4.33333
475	2	3	5	3	5	4	2	2	50	2	3	1	4	2	2	2	1	1	4.75	4.75	1	1	0	1	0	0	4	1	5	3.33333	2.33333	4.33333	0	1	4.66667	4.66667

## Sheet: codebook
response_id	Respondent ID
vignette	1 daycare 2 greentech
important	How important is this issue to Smith and Wilson / Price and Powell
strength	How strong are S&W's (P&P's) beliefs and opinions about this issue
interdependent	How interdependent are Smith and Wilson's outcomes
confident	How confident are W&S (P&P) in their own beliefs?
wrongother	How confident are W&S (P&P) that the other's beliefs are wrong?
open	How open and receptive Wilson and Smith perceive the other to be towards their own ideas?
gender	1 female 2 male 3 nonbinary
age
training	level of science training: 1 middle school 2 high school 3 college 4 graduate
cc_eval	climate change is urgent: 1 no 2 yes 3 maybe
cc_action	climate change action: 1 do everything necessary, urgently 2 Act slowly while we learn more about what to do 3 The world is already doing enough 4 Do nothing
size	largest organization worked at: 1 never worked in org 2 less than 50 3 50-500 4 over 500
childcare	employer childcare support: 1 not employed 2 no childcare support 3 child care services on company premises 4 provides support but not services on company premises
politics_social	1 strongly liberal / left-wing 11 strongly conservative / right-wing
politics_econ	1 strongly liberal / left-wing 11 strongly conservative / right-wing
order	1 daycare first 2 greentech first
race	1 white 2 black 3 latinx 4 other 5 don't want to say 6 mixed
moral	scale: perceived moral misalignment
causal	scale: perceived causal misalignment
causalclash	Condition C(m)M(a) or C(m)M(m)
moralclash	Condition M(m) or C(m)M(m)
control	no information condition
bothclash	Condition C(m)M(m)
causalclashonly	Condition C(m)M(a)
moralclashonly	Condition C(a)M(m)
condition	1 both aligned 2 only moral misaligned 3 only causal misaligned 4 both misaligned 5 no information
thisisfirst	first vignette
dv_notagain	Likelihood of avoiding future engagement
dv_relconf	relationship conflict
dv_negaffect	Likelihood of negative affect developing between the parties
dv_resolution	Likelihood of reaching agreement
daycare	daycare vignette
greentech	greentech vignette
task_conf	task conflict scale
process_conf	process conflict scale
